# Supplementary material for: The Origin and Initial Rise of Pelagic Cephalopods in the Ordovician
Source: PLoS One. 2009 Sep 30;4(9):e7262. doi: 10.1371/journal.pone.0007262 (PMC2749442; doi:10.1371/journal.pone.0007262)
Supplement: Appendix S1 — Raw data for analysis of Ordovician cephalopod occurrences. (0.34 MB XLS) [file pone.0007262.s001.xls]

## Sheet: total_deep
PBDB collections in basin, black shale, and deep subtidal depositional environments
PBDB coll. nr.	Enterer	Time Interval	Formation	Reference in PDBD	dep. Environment
272	J. Sepkoski	Early Ordovician	Schaghticoke Fm., earliest Tremadoc, Rensselear Co., NY Tremadoc - Ordovician 1 - New York	Sepkoski (1998)	basin, black, deep
279	J. Sepkoski	Early Ordovician	Marathon Uplift, Marathon Fm., Tremadocian, Texas Tremadoc - Ordovician 1 - Texas	Sepkoski (1998)	basin, black, deep
3105	A. Miller		Alum Shale, Naersnes, Oslo, Norway Tremadoc - Ordovician 1 - Norway	Bruton et al. (1982)	basin, black, deep
282	J. Sepkoski	Early Ordovician	SS-30, Simpson Springs Mountains (= Marathon Uplift, Woods Hollow Fm	Wilson (1954)	deep subtidal?
3106	A. Miller	Early Ordovician	Platypelt Limestone in Upper Alum Shale, Oslo region, Norway Tremadoc - Ordovician 1 - Norway	Owen et al. (1990)	basin, black, deep
3306	A. Miller	Early Ordovician	Cow Head tremadoc graptolites, West Newfoundland Migneintian - Ordovician 1 - Canada	Williams and Stevens (1991)	basin, black, deep
3663	A. Miller	Early Ordovician	Carmathen Lower Tremadoc deep shelf, Wales, UK Cressagian - Ordovician 1 - United Kingdom	Owens et al. (1982)	basin, black, deep
63189	A. Hendy	Early Ordovician	S2/f492 - Anthill Black Shale, Aorangi Mine (= Zfg6) Tremadocian - Ordovician 1 - New Zealand	Cooper (1979)	basin, black, deep
63194	A. Hendy	Early Ordovician	S2/f526 - Anthill Black Shale, Anthill Creek (= GS 7485; V 1580) Tremadocian - Ordovician 1 - New Zealand	Cooper (1979)	basin, black, deep
63195	A. Hendy	Early Ordovician	S2/f527 - Anthill Black Shale, Anthill Creek (= GS 7486; V 2651) Tremadocian - Ordovician 1 - New Zealand	Cooper (1979)	basin, black, deep
63204	A. Hendy	Early Ordovician	S2/f534 - Anthill Black Shale, Anthill Creek (= GS 7493) Tremadocian - Ordovician 1 - New Zealand	Cooper (1979)	basin, black, deep
291	J. Sepkoski	Early Ordovician	Antelope Range, Ninemile Fm., zone g, Nevada Early Ordovician - Nevada	Sepkoski (1998)	deep subtital
3107	A. Miller	Early Ordovician	Ceratopyge Fm., Vastergotland, Sweden Tremadoc - Ordovician 1 - Sweden	Tjernvik (1956)	deep subtital
3108	A. Miller	Early Ordovician	Ceratopyge Fm., Oland, Sweden Tremadoc - Ordovician 1 - Sweden	Tjernvik (1956)	deep subtital
3109	A. Miller	Early Ordovician	Dictyonema Shales, Scania, Sweden Tremadoc - Ordovician 1 - Sweden	Tjernvik (1958)	deep subtital
3110	A. Miller	Early Ordovician	Ceratopyge Fm., Scania, Sweden Tremadoc - Ordovician 1 - Sweden	Tjernvik (1958)	deep subtital
3709	A. Miller	Early Ordovician	Skiddaw Group fauna, Lake District, UK Migneintian - Ordovician 1 - United Kingdom	Rushton (1988)	deep subtital
3710	A. Miller	Early Ordovician	Shineton Shale, Upper Tremadoc, Shropshire, UK Migneintian - Ordovician 1 - United Kingdom	Stubblefield and Bulman (1927)	deep subtital
3711	A. Miller	Early Ordovician	Shineton Shale, Lower Tremadoc, Shropshire, UK Cressagian - Ordovician 1 - United Kingdom	Stubblefield and Bulman (1927)	deep subtital
3783	A. Miller	Early Ordovician	Trenice Fm, midshelf assemblage, Prague Basin, Czech Republic Tremadoc - Ordovician 1 - Czech Republic	Havlicek and Vanek (1966)	deep subtital
4675	A. Miller	Early Ordovician	XingChang Fm., XingChang, GuangDong Province, China Tremadoc - Ordovician 1 - China	Jin and Cai (1988)	deep subtital
5274	A. Miller	Early Ordovician	Unit 21, Tongzhi Fm., Honghuayuan and Tongzhi, Guizhou Prov., China Tremadoc - Ordovician 1 - China	Wang (1981)	deep subtital
7758	A. Miller	Early Ordovician	Upper section, YinZhuPu Fm., XinKaiLing, WuNing Co., JiangXi Prov., China Tremadoc - Ordovician 1 - China	Stratigraphic Group of Jiangxi, China (1978)	deep subtital
7759	A. Miller	Early Ordovician	Lower section, YinZhuPu Fm., XinKaiLing, WuNing Co., JiangXi Prov., China Tremadoc - Ordovician 1 - China	Stratigraphic Group of Jiangxi, China (1978)	deep subtital
7773	A. Miller	Early Ordovician	Upper section, YingZhuPu Fm., HuangNiGang, JiangShan Co., ZheJiang Prov., China Tremadoc - Ordovician 1 - China	Stratigraphic Group of Zhejiang, China (1979)	deep subtital
7774	A. Miller	Early Ordovician	Lower section, YingZhuPu Fm., HuangNiGang, JiangShan Co., ZheJiang Prov., China Tremadoc - Ordovician 1 - China	Stratigraphic Group of Zhejiang, China (1979)	deep subtital
7815	A. Miller	Early Ordovician	Upper section, YingZhuPu Fm., LangXi, JiangDe Co., ZheJiang Prov., China Tremadoc - Ordovician 1 - China	Stratigraphic Group of Zhejiang, China (1979)	deep subtital
7816	A. Miller	Early Ordovician	Lower section, YingZhuPu Fm., LangXi, JiangDe Co., ZheJiang Prov., China Tremadoc - Ordovician 1 - China	Stratigraphic Group of Zhejiang, China (1979)	deep subtital
7964	A. Miller	Early Ordovician	Units 6-13, YeLi Fm., ZhaoGeZhuang, TangShan City, HeBei Prov., China Tremadoc - Ordovician 1 - China	Lai and et. al (1982)	deep subtital
7997	A. Miller	Early Ordovician	YeLi Fm., GuangLin Co., HeBei Prov., China Tremadoc - Ordovician 1 - China	North China Stratigraphic Group (1979)	deep subtital
8880	A. Miller	Early Ordovician	Early Tremadoc section, La Silla Fm., Cerra la Silla, Argentina Tremadoc - Ordovician 1 - Argentina	Keller et al. (1994)	deep subtital
8895	A. Miller	Early Ordovician	Calcareo-carbonosa de Leon-Volcan Fm., Sierra de Tilcara, Argentina Tremadoc - Ordovician 1 - Argentina	Fernandez (1986)	deep subtital
8896	A. Miller	Early Ordovician	Santa Rosita Fm., Santa Victoria, Argentina Tremadoc - Ordovician 1 - Argentina	Acenolaza (1986)	deep subtital
8897	A. Miller	Early Ordovician	Lower Mbr., Santa Rosita Fm., Quebrada de la Vizcacha, Argentina Tremadoc - Ordovician 1 - Argentina	Benedetto (1977)	deep subtital
8899	A. Miller	Early Ordovician	Grupo Meson Quartzite Fm., Sapagua (Humamuaco), Argentina Tremadoc - Ordovician 1 - Argentina	Acenolaza (1986)	deep subtital
9011	A. Miller	Early Ordovician	Unnamed fm., Quebrada de Coquena, Argentina Tremadoc - Ordovician 1 - Argentina	Iglesias (1975)	deep subtital
9040	A. Miller	Early Ordovician	Upper section, Saladillo Fm., Incamayo, Argentina Tremadoc - Ordovician 1 - Argentina	Harrington and Leanza (1957)	deep subtital
9041	A. Miller	Early Ordovician	Lower section, Saladillo Fm., Incamayo, Argentina Tremadoc - Ordovician 1 - Argentina	Harrington and Leanza (1957)	deep subtital
9063	A. Miller	Early Ordovician	Rupasca Shale Fm., Alfarcito region, Argentina Tremadoc - Ordovician 1 - Argentina	Harrington and Leanza (1957)	deep subtital
9083	A. Miller	Early Ordovician	Santa Cruz Fm., Rio Santa Victoria, Argentina Tremadoc - Ordovician 1 - Argentina	Harrington and Leanza (1957)	deep subtital
9084	A. Miller	Early Ordovician	Santa Cruz and Angosto Fms., Rio Santa Victoria, Argentina Tremadoc - Ordovician 1 - Argentina	Harrington and Leanza (1957)	deep subtital
9089	A. Miller	Early Ordovician	Pinguiyal Shale Fm., Cumbre de Castillejo and Quebrada de Pinguiyal, Argentina Tremadoc - Ordovician 1 - Argentina	Harrington and Leanza (1957)	deep subtital
9094	A. Miller	Early Ordovician	Upper Tremadoc section, Azul Pampa Fm., Rio Iturbe, Argentina Tremadoc - Ordovician 1 - Argentina	Harrington and Leanza (1957)	deep subtital
9099	A. Miller	Early Ordovician	Deep shelf section, Volcancito Fm., Rio Volcancito, Argentina Tremadoc - Ordovician 1 - Argentina	Harrington and Leanza (1957)	deep subtital
9823	M. Patzkowsky	Early Ordovician	USNM 16000a, Tinu Formation, Oaxaca, Mexico - Robison and Pantoja-Alor 1968 Tremadoc - Ordovician 1 - Mexico	Robison and Pantoja-Alor (1968)	deep subtital
9824	M. Patzkowsky	Early Ordovician	USNM 16000b, Tinu Formation, Oaxaca, Mexico - Robison and Pantoja-Alor 1968 Tremadoc - Ordovician 1 - Mexico	Robison and Pantoja-Alor (1968)	deep subtital
9825	M. Patzkowsky	Early Ordovician	USNM 16000c, Tinu Formation, Oaxaca, Mexico - Robison and Pantoja-Alor 1968 Tremadoc - Ordovician 1 - Mexico	Robison and Pantoja-Alor (1968)	deep subtital
9827	M. Patzkowsky	Early Ordovician	USNM 16000e, Tinu Formation, Oaxaca, Mexico - Robison and Pantoja-Alor 1968 Tremadoc - Ordovician 1 - Mexico	Robison and Pantoja-Alor (1968)	deep subtital
9829	M. Patzkowsky	Early Ordovician	USNM 16000g, Tinu Formation, Oaxaca, Mexico - Robison and Pantoja-Alor 1968 Tremadoc - Ordovician 1 - Mexico	Robison and Pantoja-Alor (1968)	deep subtital
9830	M. Patzkowsky	Early Ordovician	USNM 16000h, Tinu Formation, Oaxaca, Mexico - Robison and Pantoja-Alor 1968 Tremadoc - Ordovician 1 - Mexico	Robison and Pantoja-Alor (1968)	deep subtital
9831	M. Patzkowsky	Early Ordovician	USNM 16000i, Tinu Formation, Oaxaca, Mexico - Robison and Pantoja-Alor 1968 Tremadoc - Ordovician 1 - Mexico	Robison and Pantoja-Alor (1968)	deep subtital
9832	M. Patzkowsky	Early Ordovician	USNM 16000j, Tinu Formation, Oaxaca, Mexico - Robison and Pantoja-Alor 1968 Tremadoc - Ordovician 1 - Mexico	Robison and Pantoja-Alor (1968)	deep subtital
9833	M. Patzkowsky	Early Ordovician	USNM 16000k, Tinu Formation, Oaxaca, Mexico - Robison and Pantoja-Alor 1968 Tremadoc - Ordovician 1 - Mexico	Robison and Pantoja-Alor (1968)	deep subtital
9834	M. Patzkowsky	Early Ordovician	USNM 16000l, Tinu Formation, Oaxaca, Mexico - Robison and Pantoja-Alor 1968 Tremadoc - Ordovician 1 - Mexico	Robison and Pantoja-Alor (1968)	deep subtital
9835	M. Patzkowsky	Early Ordovician	USNM 16001a, Tinu Formation, Oaxaca, Mexico - Robison and Pantoja-Alor 1968 Tremadoc - Ordovician 1 - Mexico	Robison and Pantoja-Alor (1968)	deep subtital
9836	M. Patzkowsky	Early Ordovician	USNM 16001c, Tinu Formation, Oaxaca, Mexico - Robison and Pantoja-Alor 1968 Tremadoc - Ordovician 1 - Mexico	Robison and Pantoja-Alor (1968)	deep subtital
9837	M. Patzkowsky	Early Ordovician	USNM 16001f, Tinu Formation, Oaxaca, Mexico - Robison and Pantoja-Alor 1968 Tremadoc - Ordovician 1 - Mexico	Robison and Pantoja-Alor (1968)	deep subtital
9838	M. Patzkowsky	Early Ordovician	USNM 16001g, Tinu Formation, Oaxaca, Mexico - Robison and Pantoja-Alor 1968 Tremadoc - Ordovician 1 - Mexico	Robison and Pantoja-Alor (1968)	deep subtital
9839	M. Patzkowsky	Early Ordovician	USNM 16001h, Tinu Formation, Oaxaca, Mexico - Robison and Pantoja-Alor 1968 Tremadoc - Ordovician 1 - Mexico	Robison and Pantoja-Alor (1968)	deep subtital
9840	M. Patzkowsky	Early Ordovician	USNM 16001i, Tinu Formation, Oaxaca, Mexico - Robison and Pantoja-Alor 1968 Tremadoc - Ordovician 1 - Mexico	Robison and Pantoja-Alor (1968)	deep subtital
9845	M. Patzkowsky	Early Ordovician	USNM 16002b, Tinu Formation, Oaxaca, Mexico - Robison and Pantoja-Alor 1968 Tremadoc - Ordovician 1 - Mexico	Robison and Pantoja-Alor (1968)	deep subtital
9846	M. Patzkowsky	Early Ordovician	USNM 16002c, Tinu Formation, Oaxaca, Mexico - Robison and Pantoja-Alor 1968 Tremadoc - Ordovician 1 - Mexico	Robison and Pantoja-Alor (1968)	deep subtital
9847	M. Patzkowsky	Early Ordovician	USNM 16002e, Tinu Formation, Oaxaca, Mexico - Robison and Pantoja-Alor 1968 Tremadoc - Ordovician 1 - Mexico	Robison and Pantoja-Alor (1968)	deep subtital
9848	M. Patzkowsky	Early Ordovician	USNM 16002f, Tinu Formation, Oaxaca, Mexico - Robison and Pantoja-Alor 1968 Tremadoc - Ordovician 1 - Mexico	Robison and Pantoja-Alor (1968)	deep subtital
9849	M. Patzkowsky	Early Ordovician	USNM 16002g, Tinu Formation, Oaxaca, Mexico - Robison and Pantoja-Alor 1968 Tremadoc - Ordovician 1 - Mexico	Robison and Pantoja-Alor (1968)	deep subtital
9850	M. Patzkowsky	Early Ordovician	USNM 16002h, Tinu Formation, Oaxaca, Mexico - Robison and Pantoja-Alor 1968 Tremadoc - Ordovician 1 - Mexico	Robison and Pantoja-Alor (1968)	deep subtital
9853	M. Patzkowsky	Early Ordovician	USNM 16004, Tinu Formation, Oaxaca, Mexico - Robison and Pantoja-Alor 1968 Tremadoc - Ordovician 1 - Mexico	Robison and Pantoja-Alor (1968)	deep subtital
20819	A. Miller	Early Ordovician	Layer E, Schistes de Saint-Chinian Fm., Saint-Chinian, Montagne Noire, France Tremadoc - Ordovician 1 - France	Babin et al. (1982)	deep subtital
20998	A. Miller	Early Ordovician	Lower Fezouata Fm., Anti-Atlas Mountains, Morocco Tremadoc - Ordovician 1 - Morocco	Rabano (1990)	deep subtital
75288	P. Novack-Gottshall	Early Ordovician	Bjorkasholmen Formation, Vestfossen Railway Station (= Formerly the Ceratopyge Limestone) Tremadoc - Ordovician 1 - Norway	Ebbestad (1999)	deep subtital
303	J. Sepkoski	Middle Ordovician	Deepkill Shale, Llanvirn, Albany, New York Llanvirn - Ordovician 3 - New York	Sepkoski (1998)	basin, black, deep											76549	P. Novack-Gottshall	Hanadir Shale, Al Hanadir Late Llanvirn - Ordovician 3 - Saudi Arabia	El-Khayal and Romano (1985)	deep subtidal shelf	deep subtidal
338	J. Sepkoski	Middle Ordovician	Triarthrus community, "Dolgeville facies" of lower Trenton Group, no formation n Middle Ordovician - New York	Sepkoski (1998)	basin, black, deep											76550	P. Novack-Gottshall	Hanadir Shale, Al Hanadir Late Llanvirn - Ordovician 3 - Saudi Arabia	El-Khayal and Romano (1985)	deep subtidal shelf	deep subtidal
402	J. Sepkoski	Middle Ordovician	Ampyx-Triarthrus biofacies, Road River Fm., NWT, Canada Chazyan - Canada	Sepkoski (1998)	basin, black, deep											2937	A. Miller	Folkeslunda Limestone Assemblage, Ostergotland, Sweden Late Llanvirn - Ordovician 3 - Sweden	Jaanusson (1962)	offshore shelf	deep subtidal
7840	A. Miller	Middle Ordovician	Lower section, Miaopo Fm., ShiNianPan and SanDaoBa, He Co., AnHui Prov., China Llanvirn - Ordovician 3 - China	Stratigraphic Group of AnHui, China (1978)	basin, black, deep											3180	A. Miller	Elnes Fm., Helskjer Mbr., Oslo region, Norway Early Llanvirn - Ordovician 3 - Norway	Wandas (1983)	offshore shelf	deep subtidal
8800	A. Miller	Middle Ordovician	Deep water fauna from Contaya Fm., Contaya Hills, Peru Late Llanvirn - Ordovician 3 - Peru	Hughes et al. (1980)	basin, black, deep											4683	A. Miller	YaHua Fm., Damao, HaiNanDao Province, China Llanvirn - Ordovician 3 - China	Jin and Cai (1988)	offshore shelf	basin, black, deep
8871	A. Miller	Middle Ordovician	Deep water section, Transition zone between San Juan and Gualcamayo (Los Azules) Early Llanvirn - Ordovician 3 - Argentina	Peralta (1995)	basin, black, deep											4713	A. Miller	Unit 39-40, Guniutan Fm., Huanghuachang and Yiching, Hubei Prov., China Early Llanvirn - Ordovician 3 - China	Wang et al. (1987)	offshore shelf	deep subtidal
13604	A. Miller	Middle Ordovician	Navas de Estena Fm., N. Ciudad Real Province, Spain Early Llanvirn - Ordovician 3 - Spain	Fryda and Gutierrez-Marco (1996)	basin, black, deep											7647	A. Miller	Guniutan Fm., Yangjiaba, Chengkou County, Sichuan Prov., China Llanvirn - Ordovician 3 - China	Sichuan Stratigraphic Work Group (1978)	offshore shelf	basin, black, deep
20898	A. Miller	Middle Ordovician	Navas de Estena Shale (Neseuretus tristani) Fm., Toledo Mountains, Toledo, Spain Oretanian - Spain	Gutiérrez-Marco et al. (1984)	basin, black, deep											8873	A. Miller	Lower Mbr., Gualcamayo Fm., Sierra de Villicum, Argentina Llanvirn - Ordovician 3 - Argentina	Sarmienta and Rabano (1992)	offshore shelf	basin, black, deep
20899	A. Miller	Middle Ordovician	Neseuretus tristani Shale Fm., Toledo Mountains, Toledo, Spain Oretanian - Spain	Gutiérrez-Marco et al. (1984)	basin, black, deep											9026	A. Miller	Capillas Fm., Garrapatal and Rio las Capillas, Argentina Early Llanvirn - Ordovician 3 - Argentina	Cecioni (1953)	offshore shelf	deep subtidal
20912	A. Miller	Middle Ordovician	Middle Part, Navas de Estena Shale Fm., Retuarta de Bullaque, Cuidad Real, Spain Oretanian - Spain	Babin and Gutiérrez-Marco (1991)	basin, black, deep											20898	A. Miller	Navas de Estena Shale (Neseuretus tristani) Fm., Toledo Mountains, Toledo, Spain Oretanian - Spain	Gutiérrez-Marco et al. (1984)	offshore shelf	deep subtidal
20913	A. Miller	Middle Ordovician	Middle Part, Navas de Estena Shale Fm., Alia, Caceres, Spain Oretanian - Spain	Babin and Gutiérrez-Marco (1991)	basin, black, deep											20899	A. Miller	Neseuretus tristani Shale Fm., Toledo Mountains, Toledo, Spain Oretanian - Spain	Gutiérrez-Marco et al. (1984)	offshore shelf	deep subtidal
20914	A. Miller	Middle Ordovician	Basal Shales, La Venta Fm., Aragoncillo, Guadalajara, Spain Oretanian - Spain	Babin and Gutiérrez-Marco (1991)	basin, black, deep											56197	P. Wagner	King's Palace, Oslo Uhaku - Ordovician 3 - Norway	Yochelson (1963)	offshore shelf	deep subtidal
21048	A. Miller	Middle Ordovician	M-Ord section, Sierra Morena, Caceres, Spain Oretanian - Spain	Julivert and Truyois (1974)	basin, black, deep											56198	P. Wagner	Kojatangen, Oslo Uhaku - Ordovician 3 - Norway	Yochelson (1963)	offshore shelf	basin, black, deep
21094	A. Miller	Middle Ordovician	Cerracon Mbr, Sueve Shale Fm., Ribadesella, Oviedo, Spain Oretanian - Spain	Gutiérrez-Marco et al. (1996)	basin, black, deep											76458	P. Novack-Gottshall	BA 4 Euorthisina-Placoparia community, page 54-55 Llanvirn - Ordovician 3 - Czech Republic	Chlupac et al. (1998)	offshore shelf	deep subtidal
63276	A. Hendy	Middle Ordovician	S2/f539 - Slaty Creek Fm (member 2), Slaty Creek (= GS 9537; V 1571) Darriwilian - New Zealand	Cooper (1979)	basin, black, deep											338	J. Sepkoski	Triarthrus community, "Dolgeville facies" of lower Trenton Group, no formation n Middle Ordovician - New York	Sepkoski (1998)	slope	basin, black, deep
69703	W. Kiessling	Middle Ordovician	Locality 1, Carmarthen, SW Wales Llanvirn - Ordovician 3 - United Kingdom	Kennedy (1988)	basin, black, deep											402	J. Sepkoski	Ampyx-Triarthrus biofacies, Road River Fm., NWT, Canada Chazyan - Canada	Sepkoski (1998)	slope	basin, black, deep
69704	W. Kiessling	Middle Ordovician	Locality 2, Carmarthen - Llangynog, SW Wales Llanvirn - Ordovician 3 - United Kingdom	Kennedy (1988)	basin, black, deep											431	J. Sepkoski	Geisonoceras community, lower Denley Ls., New York Middle Ordovician - New York	Sepkoski (1998)	slope	deep subtidal
69705	W. Kiessling	Middle Ordovician	Locality 4, Carmarthen - Llangynog, SW Wales Llanvirn - Ordovician 3 - United Kingdom	Kennedy (1988)	basin, black, deep											8883	A. Miller	Lower section, Yerba Loca Fm., Quebrada Divisadera and Los Tuneles, Argentina Early Llanvirn - Ordovician 3 - Argentina	Ortega et al. (1991)	slope	deep subtidal
69706	W. Kiessling	Middle Ordovician	Locality 5, Carmarthen - Llangynog, SW Wales Llanvirn - Ordovician 3 - United Kingdom	Kennedy (1988)	basin, black, deep
69707	W. Kiessling	Middle Ordovician	Locality 6, Carmarthen - Llangynog, SW Wales Llanvirn - Ordovician 3 - United Kingdom	Kennedy (1988)	basin, black, deep
69709	W. Kiessling	Middle Ordovician	Locality 8, St Clears District, SW Wales Llanvirn - Ordovician 3 - United Kingdom	Kennedy (1988)	basin, black, deep
69739	W. Kiessling	Middle Ordovician	Locality 9, St Clears District, SW Wales Llanvirn - Ordovician 3 - United Kingdom	Kennedy (1988)	basin, black, deep
69740	W. Kiessling	Middle Ordovician	Locality 12, St Clears District, SW Wales Llanvirn - Ordovician 3 - United Kingdom	Kennedy (1988)	basin, black, deep
69741	W. Kiessling	Middle Ordovician	Locality 13, St Clears District, SW Wales Llanvirn - Ordovician 3 - United Kingdom	Kennedy (1988)	basin, black, deep
69742	W. Kiessling	Middle Ordovician	Locality 7 a-d, Carmarthen - Llangynog, SW Wales Early Llanvirn - Ordovician 3 - United Kingdom	Kennedy (1988)	basin, black, deep
69767	W. Kiessling	Middle Ordovician	Locality 15, St Clears District, SW Wales Llanvirn - Ordovician 3 - United Kingdom	Kennedy (1988)	basin, black, deep
69768	W. Kiessling	Middle Ordovician	Locality 19, Lampeter Velfrey, SW Wales Late Llanvirn - Ordovician 3 - United Kingdom	Kennedy (1988)	basin, black, deep
69769	W. Kiessling	Middle Ordovician	Locality 22, Lampeter Velfrey, SW Wales Late Llanvirn - Ordovician 3 - United Kingdom	Kennedy (1988)	basin, black, deep
69810	W. Kiessling	Middle Ordovician	Locality 24, Whitland-Scolton District, SW Wales Early Llanvirn - Ordovician 3 - United Kingdom	Kennedy (1988)	basin, black, deep
69811	W. Kiessling	Middle Ordovician	Locality 25, Whitland-Scolton District, SW Wales Early Llanvirn - Ordovician 3 - United Kingdom	Kennedy (1988)	basin, black, deep
69813	W. Kiessling	Middle Ordovician	Locality 26, Whitland-Scolton District, SW Wales Early Llanvirn - Ordovician 3 - United Kingdom	Kennedy (1988)	basin, black, deep
69814	W. Kiessling	Middle Ordovician	Locality 27-28, Whitland-Scolton District, SW Wales Early Llanvirn - Ordovician 3 - United Kingdom	Kennedy (1988)	basin, black, deep
69815	W. Kiessling	Middle Ordovician	Locality 29, Whitland-Scolton District, SW Wales Early Llanvirn - Ordovician 3 - United Kingdom	Kennedy (1988)	basin, black, deep
69816	W. Kiessling	Middle Ordovician	Locality 31, Whitland-Scolton District, SW Wales Early Llanvirn - Ordovician 3 - United Kingdom	Kennedy (1988)	basin, black, deep
69817	W. Kiessling	Middle Ordovician	Locality 32, Whitland-Scolton District, SW Wales Early Llanvirn - Ordovician 3 - United Kingdom	Kennedy (1988)	basin, black, deep
69818	W. Kiessling	Middle Ordovician	Locality 33, Whitland-Scolton District, SW Wales Early Llanvirn - Ordovician 3 - United Kingdom	Kennedy (1988)	basin, black, deep
69819	W. Kiessling	Middle Ordovician	Locality 34, Whitland-Scolton District, SW Wales Early Llanvirn - Ordovician 3 - United Kingdom	Kennedy (1988)	basin, black, deep
69820	W. Kiessling	Middle Ordovician	Locality 35, Whitland-Scolton District, SW Wales Early Llanvirn - Ordovician 3 - United Kingdom	Kennedy (1988)	basin, black, deep
69821	W. Kiessling	Middle Ordovician	Locality 36, Whitland-Scolton District, SW Wales Early Llanvirn - Ordovician 3 - United Kingdom	Kennedy (1988)	basin, black, deep
69823	W. Kiessling	Middle Ordovician	Locality 37, Whitland-Scolton District, SW Wales Early Llanvirn - Ordovician 3 - United Kingdom	Kennedy (1988)	basin, black, deep
69824	W. Kiessling	Middle Ordovician	Locality 39, Whitland-Scolton District, SW Wales Early Llanvirn - Ordovician 3 - United Kingdom	Kennedy (1988)	basin, black, deep
69826	W. Kiessling	Middle Ordovician	Locality 40, Whitland-Scolton District, SW Wales Early Llanvirn - Ordovician 3 - United Kingdom	Kennedy (1988)	basin, black, deep
69829	W. Kiessling	Middle Ordovician	Locality 44, Whitland-Scolton District, SW Wales Early Llanvirn - Ordovician 3 - United Kingdom	Kennedy (1988)	basin, black, deep
69833	W. Kiessling	Middle Ordovician	Locality 45, Whitland-Scolton District, SW Wales Early Llanvirn - Ordovician 3 - United Kingdom	Kennedy (1988)	basin, black, deep
69834	W. Kiessling	Middle Ordovician	Locality 46 a-d, Whitland-Scolton District, SW Wales Early Llanvirn - Ordovician 3 - United Kingdom	Kennedy (1988)	basin, black, deep
69836	W. Kiessling	Middle Ordovician	Locality 47, Whitland-Scolton District, SW Wales Early Llanvirn - Ordovician 3 - United Kingdom	Kennedy (1988)	basin, black, deep
69837	W. Kiessling	Middle Ordovician	Locality 50, Whitland-Scolton District, SW Wales Early Llanvirn - Ordovician 3 - United Kingdom	Kennedy (1988)	basin, black, deep
69838	W. Kiessling	Middle Ordovician	Locality 53, Whitland-Scolton District, SW Wales Early Llanvirn - Ordovician 3 - United Kingdom	Kennedy (1988)	basin, black, deep
69839	W. Kiessling	Middle Ordovician	Locality 54, Whitland-Scolton District, SW Wales Early Llanvirn - Ordovician 3 - United Kingdom	Kennedy (1988)	basin, black, deep
69840	W. Kiessling	Middle Ordovician	Locality 56, Whitland-Scolton District, SW Wales Early Llanvirn - Ordovician 3 - United Kingdom	Kennedy (1988)	basin, black, deep
69842	W. Kiessling	Middle Ordovician	Locality 57, Whitland-Scolton District, SW Wales Early Llanvirn - Ordovician 3 - United Kingdom	Kennedy (1988)	basin, black, deep
69843	W. Kiessling	Middle Ordovician	Locality 58, Whitland-Scolton District, SW Wales Early Llanvirn - Ordovician 3 - United Kingdom	Kennedy (1988)	basin, black, deep
69844	W. Kiessling	Middle Ordovician	Locality 59 a-h, Whitland-Scolton District, SW Wales Early Llanvirn - Ordovician 3 - United Kingdom	Kennedy (1988)	basin, black, deep
69846	W. Kiessling	Middle Ordovician	Locality 60, Whitland-Scolton District, SW Wales Early Llanvirn - Ordovician 3 - United Kingdom	Kennedy (1988)	basin, black, deep
69850	W. Kiessling	Middle Ordovician	Locality 76, Abereiddi Bay, SW Wales Early Llanvirn - Ordovician 3 - United Kingdom	Kennedy (1988)	basin, black, deep
69852	W. Kiessling	Middle Ordovician	Locality 79, Abereiddi Bay, SW Wales Late Llanvirn - Ordovician 3 - United Kingdom	Kennedy (1988)	basin, black, deep
69853	W. Kiessling	Middle Ordovician	Locality 84, Ramsey Island, SW Wales Early Llanvirn - Ordovician 3 - United Kingdom	Kennedy (1988)	basin, black, deep
69863	W. Kiessling	Middle Ordovician	Locality 21, Lampeter Velfrey, SW Wales Late Llanvirn - Ordovician 3 - United Kingdom	Kennedy (1988)	basin, black, deep
69865	W. Kiessling	Middle Ordovician	Locality 86, Ramsey Island, SW Wales Early Llanvirn - Ordovician 3 - United Kingdom	Kennedy (1988)	basin, black, deep
69866	W. Kiessling	Middle Ordovician	Locality 77, Abereiddi Bay, SW Wales Late Llanvirn - Ordovician 3 - United Kingdom	Kennedy (1988)	basin, black, deep
69869	W. Kiessling	Middle Ordovician	Locality 72, Roch District, SW Wales Late Llanvirn - Ordovician 3 - United Kingdom	Kennedy (1988)	basin, black, deep
69870	W. Kiessling	Middle Ordovician	Locality 74, Roch District, SW Wales Llanvirn - Ordovician 3 - United Kingdom	Kennedy (1988)	basin, black, deep
431	J. Sepkoski	Middle Ordovician	Geisonoceras community, lower Denley Ls., New York Middle Ordovician - New York	Sepkoski (1998)	deep subtidal
3179	A. Miller	Middle Ordovician	Elnes Fm., Sjostrand Mbr., Oslo region, Norway Late Llanvirn - Ordovician 3 - Norway	Berry (1964)	deep subtidal
3180	A. Miller	Middle Ordovician	Elnes Fm., Helskjer Mbr., Oslo region, Norway Early Llanvirn - Ordovician 3 - Norway	Wandas (1983)	deep subtidal
3707	A. Miller	Middle Ordovician	Llanfallteg Fm (Llanvirn portion), Whitland, UK Early Llanvirn - Ordovician 3 - United Kingdom	Fortey and Owens (1978)	deep subtidal
3857	A. Miller	Middle Ordovician	Sarka Fm, Prague Basin, Czech Republic Sarka - Ordovician 3 - Czech Republic	Havlicek and Vanek (1966)	deep subtidal
4683	A. Miller	Middle Ordovician	YaHua Fm., Damao, HaiNanDao Province, China Llanvirn - Ordovician 3 - China	Jin and Cai (1988)	deep subtidal
4713	A. Miller	Middle Ordovician	Unit 39-40, Guniutan Fm., Huanghuachang and Yiching, Hubei Prov., China Early Llanvirn - Ordovician 3 - China	Wang et al. (1987)	deep subtidal
7647	A. Miller	Middle Ordovician	Guniutan Fm., Yangjiaba, Chengkou County, Sichuan Prov., China Llanvirn - Ordovician 3 - China	Sichuan Stratigraphic Work Group (1978)	deep subtidal
8873	A. Miller	Middle Ordovician	Lower Mbr., Gualcamayo Fm., Sierra de Villicum, Argentina Llanvirn - Ordovician 3 - Argentina	Sarmienta and Rabano (1992)	deep subtidal
8883	A. Miller	Middle Ordovician	Lower section, Yerba Loca Fm., Quebrada Divisadera and Los Tuneles, Argentina Early Llanvirn - Ordovician 3 - Argentina	Ortega et al. (1991)	deep subtidal
9026	A. Miller	Middle Ordovician	Capillas Fm., Garrapatal and Rio las Capillas, Argentina Early Llanvirn - Ordovician 3 - Argentina	Cecioni (1953)	deep subtidal
20867	A. Miller	Middle Ordovician	Schistes de Kerloc'h Fm., Massif Armoricain, Finistere, France Oretanian - France	Nion and Henry (1966)	deep subtidal
20959	A. Miller	Middle Ordovician	Arroyo del Acebron Shales Fm., Toledo Mountains, Toledo, Spain Oretanian - Spain	Rabano (1985)	deep subtidal
20978	A. Miller	Middle Ordovician	Oretanian section, Tachilla Fm., Anti-Atlas Mts., Morocco Oretanian - Morocco	Babin and Destombes (1990)	deep subtidal
20986	A. Miller	Middle Ordovician	Llanvirn section, Tachilla Fm., Anti-Atlas Mountains, Morocco Oretanian - Morocco	Babin and Destombes (1990)	deep subtidal
43952	M. Patzkowsky	Middle Ordovician	Shelve District, Shropshire, Lower Llanvirn, Hope Shales, Locality 1 Early Llanvirn - Ordovician 3 - United Kingdom	Williams (1974)	deep subtidal
43953	M. Patzkowsky	Middle Ordovician	Shelve District, Shropshire, Lower Llanvirn, Hope Shales, Locality 2 Early Llanvirn - Ordovician 3 - United Kingdom	Williams (1974)	deep subtidal
43954	M. Patzkowsky	Middle Ordovician	Shelve District, Shropshire, Lower Llanvirn, Hope Shales, Locality 3 Early Llanvirn - Ordovician 3 - United Kingdom	Williams (1974)	deep subtidal
43955	M. Patzkowsky	Middle Ordovician	Shelve District, Shropshire, Lower Llanvirn, Hope Shales, Locality 4 Early Llanvirn - Ordovician 3 - United Kingdom	Williams (1974)	deep subtidal
43956	M. Patzkowsky	Middle Ordovician	Shelve District, Shropshire, Lower Llanvirn, Hope Shales, Locality 5 Early Llanvirn - Ordovician 3 - United Kingdom	Williams (1974)	deep subtidal
43957	M. Patzkowsky	Middle Ordovician	Shelve District, Shropshire, Lower Llanvirn, Hope Shales, Locality 6 Early Llanvirn - Ordovician 3 - United Kingdom	Williams (1974)	deep subtidal
43958	M. Patzkowsky	Middle Ordovician	Shelve District, Shropshire, Lower Llanvirn, Hope Shales, Locality 7 Early Llanvirn - Ordovician 3 - United Kingdom	Williams (1974)	deep subtidal
43962	M. Patzkowsky	Middle Ordovician	Shelve District, Shropshire, Lower Llanvirn, Stapeley Shales, Locality 1 Early Llanvirn - Ordovician 3 - United Kingdom	Williams (1974)	deep subtidal
43963	M. Patzkowsky	Middle Ordovician	Shelve District, Shropshire, Lower Llanvirn, Stapeley Shales, Locality 2 Early Llanvirn - Ordovician 3 - United Kingdom	Williams (1974)	deep subtidal
43964	M. Patzkowsky	Middle Ordovician	Shelve District, Shropshire, Lower Llanvirn, Stapeley Shales, Locality 3 Early Llanvirn - Ordovician 3 - United Kingdom	Williams (1974)	deep subtidal
43965	M. Patzkowsky	Middle Ordovician	Shelve District, Shropshire, Lower Llanvirn, Stapeley Shales, Locality 4 Early Llanvirn - Ordovician 3 - United Kingdom	Williams (1974)	deep subtidal
43966	M. Patzkowsky	Middle Ordovician	Shelve District, Shropshire, Lower Llanvirn, Stapeley Shales, Locality 5 Early Llanvirn - Ordovician 3 - United Kingdom	Williams (1974)	deep subtidal
56197	P. Wagner	Middle Ordovician	King's Palace, Oslo Uhaku - Ordovician 3 - Norway	Yochelson (1963)	deep subtidal
56198	P. Wagner	Middle Ordovician	Kojatangen, Oslo Uhaku - Ordovician 3 - Norway	Yochelson (1963)	deep subtidal
76458	P. Novack-Gottshall	Middle Ordovician	BA 4 Euorthisina-Placoparia community, page 54-55 Llanvirn - Ordovician 3 - Czech Republic	Chlupac et al. (1998)	deep subtidal
76549	P. Novack-Gottshall	Middle Ordovician	Hanadir Shale, Al Hanadir Late Llanvirn - Ordovician 3 - Saudi Arabia	El-Khayal and Romano (1985)	deep subtidal
76550	P. Novack-Gottshall	Middle Ordovician	Hanadir Shale, Al Hanadir Late Llanvirn - Ordovician 3 - Saudi Arabia	El-Khayal and Romano (1985)	deep subtidal
1701	M. Patzkowsky	Late Ordovician	96BLC9 Shermanian/Kirkfieldian - Ordovician 4 - Tennessee		deep subtidal ramp
1707	M. Patzkowsky	Late Ordovician	94CN17 Shermanian - Ordovician 4 - Tennessee		deep subtidal ramp
1894	M. Patzkowsky	Late Ordovician	95DF3 Ashgillian - Ordovician 5 - Tennessee		deep subtidal ramp
1896	M. Patzkowsky	Late Ordovician	93JS1 Caradoc - Ordovician 4 - Tennessee		deep subtidal ramp
1924	M. Patzkowsky	Late Ordovician	95HC43 Shermanian - Ordovician 4 - Tennessee		deep subtidal ramp
1933	M. Patzkowsky	Late Ordovician	94HC34 Shermanian - Ordovician 4 - Tennessee		deep subtidal ramp
1934	M. Patzkowsky	Late Ordovician	94HC1 Caradoc - Ordovician 4 - Tennessee		deep subtidal ramp
1935	M. Patzkowsky	Late Ordovician	94CF5 Caradoc - Ordovician 4 - Tennessee		deep subtidal ramp
1936	M. Patzkowsky	Late Ordovician	94CF9 Caradoc - Ordovician 4 - Tennessee		deep subtidal ramp
1942	M. Patzkowsky	Late Ordovician	95PM4B Caradoc - Ordovician 4 - Tennessee		deep subtidal ramp
1943	M. Patzkowsky	Late Ordovician	95PM4 Caradoc - Ordovician 4 - Tennessee		deep subtidal ramp
1950	M. Patzkowsky	Late Ordovician	95LB4A Caradoc - Ordovician 4 - Tennessee		deep subtidal ramp
1951	M. Patzkowsky	Late Ordovician	95LBNM Caradoc - Ordovician 4 - Tennessee		deep subtidal ramp
1952	M. Patzkowsky	Late Ordovician	95LB4B Caradoc - Ordovician 4 - Tennessee		deep subtidal ramp
1960	M. Patzkowsky	Late Ordovician	95HC2 Caradoc - Ordovician 4 - Tennessee		deep subtidal ramp
1962	M. Patzkowsky	Late Ordovician	93VVL1 Richmondian - Ordovician 5 - Tennessee		deep subtidal ramp
1968	M. Patzkowsky	Late Ordovician	95VVL9 Richmondian - Ordovician 5 - Tennessee		deep subtidal ramp
1969	M. Patzkowsky	Late Ordovician	95VVL8 Richmondian - Ordovician 5 - Tennessee		deep subtidal ramp
1970	M. Patzkowsky	Late Ordovician	95VVL7 Richmondian - Ordovician 5 - Tennessee		deep subtidal ramp
2693	A. Miller	Late Ordovician	Precipitous Bluff/ Precipitous Bluff Beds, Southern Tasmania, Australia Eastonian/Onnian - Ordovician 4 - Australia		deep subtidal ramp
24103	S. Holland	Late Ordovician	Bromide Formation, Pooleville Echinoderm Zone Blackriveran - Ordovician 4 - Oklahoma		deep subtidal ramp
34557	S. Holland	Late Ordovician	Sulphur Well Mbr., Lexington Limestone, Kentucky Chatfieldian - Ordovician 4 - Kentucky		deep subtidal ramp
85983	K. Layou	Late Ordovician	Devil's Hollow 2 (04DH5Db) Mohawkian - Ordovician 4 - Kentucky		deep subtidal ramp
86002	K. Layou	Late Ordovician	Frankfort 421-5 (04FTDd) Mohawkian - Ordovician 4 - Kentucky		deep subtidal ramp
86067	K. Layou	Late Ordovician	Clay's Ferry 1 (05CF5Da) Mohawkian - Ordovician 4 - Kentucky		deep subtidal ramp
86068	K. Layou	Late Ordovician	Clay's Ferry 2 (05CF5Db) Mohawkian - Ordovician 4 - Kentucky		deep subtidal ramp
86069	K. Layou	Late Ordovician	Clay's Ferry 3 (05CF5Dc) Mohawkian - Ordovician 4 - Kentucky		deep subtidal ramp
86070	K. Layou	Late Ordovician	Clay's Ferry 4 (05CF5Dd) Mohawkian - Ordovician 4 - Kentucky		deep subtidal ramp
86071	K. Layou	Late Ordovician	Clay's Ferry 5 (05CF5De) Mohawkian - Ordovician 4 - Kentucky		deep subtidal ramp
86072	K. Layou	Late Ordovician	Clay's Ferry 6 (05CF5Df) Mohawkian - Ordovician 4 - Kentucky		deep subtidal ramp
86073	K. Layou	Late Ordovician	Clay's Ferry 7 (05CF5Dg) Mohawkian - Ordovician 4 - Kentucky		deep subtidal ramp
86074	K. Layou	Late Ordovician	Clay's Ferry 8 (05CF5Dh) Mohawkian - Ordovician 4 - Kentucky		deep subtidal ramp
86075	K. Layou	Late Ordovician	Clay's Ferry 9 (05CF5Di) Mohawkian - Ordovician 4 - Kentucky		deep subtidal ramp
345	J. Sepkoski	Late Ordovician	Sowerbyella-Onniella communities, Martinsburg Fm., southwest Virginia Late Ordovician - Virginia		deep subtidal ramp
2947	A. Miller	Late Ordovician	Frognerkilen Formation assemblage, Oslo and Ringerike, Norway Soudleyan/Marshbrookian - Ordovician 4 - Norway		deep subtidal ramp
2948	A. Miller	Late Ordovician	Solvang Formation Assemblage, Oslo and Ringerike, Norway Soudleyan/Marshbrookian - Ordovician 4 - Norway		deep subtidal ramp
3254	A. Miller	Late Ordovician	Steinvika Fm., Skavraker Mbr, Oslo region, Norway Actonian/Onnian - Ordovician 4 - Norway		deep subtidal ramp
3255	A. Miller	Late Ordovician	Hovinsholm Fm., Mjosa District, Oslo region, Norway Costonian/Harnagian - Ordovician 4 - Norway		deep subtidal ramp
4691	A. Miller	Late Ordovician	Bed 45, Baoto Fm., Huanghuachang and Yiching, Hubei Prov., China Soudleyan/Marshbrookian - Ordovician 4 - China		deep subtidal ramp
7289	A. Miller	Late Ordovician	Unit 36, Dachao Fm., Ajinlen Lijiang, Yunnan Prov., China Actonian/Onnian - Ordovician 4 - China		deep subtidal ramp
7334	A. Miller	Late Ordovician	Unit 35, Dachao Fm., Ajinlen Lijiang, Yunnan Prov., China Soudleyan/Marshbrookian - Ordovician 4 - China		deep subtidal ramp
7655	A. Miller	Late Ordovician	Lixiang/Jianchaogou Fm., HongDu, Pengshui County, Sichuan Prov., China Longvillian/Onnian - Ordovician 4 - China		deep subtidal ramp
7697	A. Miller	Late Ordovician	Linxiang Fm., JiuXi, TaoYuan Co., Hunan Province, China Actonian/Onnian - Ordovician 4 - China		deep subtidal ramp
7835	A. Miller	Late Ordovician	TangTou Fm., ShiNianPan, He Co., AnHui Prov., China Actonian/Onnian - Ordovician 4 - China		deep subtidal ramp
7848	A. Miller	Late Ordovician	TongTou Fm., WuJiaGou, GuiChi Co., AnHui Prov., China Actonian/Onnian - Ordovician 4 - China		deep subtidal ramp
7872	A. Miller	Late Ordovician	TangTou Fm., TangShan, JiangNing Co., JiangSu Prov., China Actonian/Onnian - Ordovician 4 - China		deep subtidal ramp
7918	A. Miller	Late Ordovician	BaoTa (Pagoda) Fm., GaoQiao, ZhengBa Co., ShanXi Prov., China Longvillian/Marshbrookian - Ordovician 4 - China		deep subtidal ramp
8533	A. Miller	Late Ordovician	BeiGuoShan Fm., LongMenDong, Long Co., Shaan'Xi Prov., China Soudleyan/Marshbrookian - Ordovician 4 - China		deep subtidal ramp
8535	A. Miller	Late Ordovician	PingLiang Fm., LongMenDong, Long Co., Shaan'Xi Prov., China Costonian/Harnagian - Ordovician 4 - China		deep subtidal ramp
8539	A. Miller	Late Ordovician	Lower middle section, TaoQiPo Group, TaoQiPo, Yao Co., Shaan'Xi Prov., China Actonian/Onnian - Ordovician 4 - China		deep subtidal ramp
8773	A. Miller	Late Ordovician	Don Braulio Fm., Don Braulio, Sierra de Villicum, and Cerro la Chilca, Argentina Ashgill - Ordovician 5 - Argentina		deep subtidal ramp
9305	A. Miller	Late Ordovician	Baksanii Fm., Lower Listvennichnoi Stream, Siberia Caradoc - Ordovician 4 - Russian Federation		deep subtidal ramp
9307	A. Miller	Late Ordovician	Baksanii Fm., Stolbovaya River, Siberia Caradoc - Ordovician 4 - Russian Federation		deep subtidal ramp
9313	A. Miller	Late Ordovician	Burskii Fm., Bolishaya Nirunda River, Siberia Cautleyan/Rawtheyan - Ordovician 5 - Russian Federation		deep subtidal ramp
12058	M. Patzkowsky	Late Ordovician	White Head Fm, Perce, Ashgill, 62F8 - Patzkowsky Ashgill - Ordovician 5 - Canada		deep subtidal ramp
12059	M. Patzkowsky	Late Ordovician	White Head Fm, Perce, Ashgill, 62L55A - Patzkowsky Ashgill - Ordovician 5 - Canada		deep subtidal ramp
12060	M. Patzkowsky	Late Ordovician	White Head Fm, Perce, Ashgill, 62L55AA - Patzkowsky Ashgill - Ordovician 5 - Canada		deep subtidal ramp
12061	M. Patzkowsky	Late Ordovician	White Head Fm, Perce, Ashgill, 69F14-3D - Patzkowsky Ashgill - Ordovician 5 - Canada		deep subtidal ramp
12062	M. Patzkowsky	Late Ordovician	White Head Fm, Perce, Ashgill, 69F14-4J - Patzkowsky Ashgill - Ordovician 5 - Canada		deep subtidal ramp
12063	M. Patzkowsky	Late Ordovician	White Head Fm, Perce, Ashgill, 63L78 - Patzkowsky Ashgill - Ordovician 5 - Canada		deep subtidal ramp
13815	A. Miller	Late Ordovician	Mountain Lake Mbr. of the Bromide Fm. at Buckhorn Ranch S. of Sulphur, OK Costonian - Ordovician 4 - Oklahoma		deep subtidal ramp
20837	A. Miller	Late Ordovician	Unnamed (Saint Nicolas de Pierrepont, France) Fm., Normandy, France Late Ordovician - France		deep subtidal ramp
20996	A. Miller	Late Ordovician	Bed 1080, Ktaoua Grp, Upper Ktaoua Fm., Anti-Atlas Mountains, Morocco Kosovian - Ordovician 5 - Morocco		deep subtidal ramp
64423	P. Novack-Gottshall	Late Ordovician	Christ Hospital, (CHS32), Miamitown Shale, Cincinnati, Ohio Caradocian - Ordovician 4 - Ohio		deep subtidal ramp
64424	P. Novack-Gottshall	Late Ordovician	Mount Airy Forest, (MAF2), Miamitown Shale, Cincinnati, Ohio Caradocian - Ordovician 4 - Ohio		deep subtidal ramp
64425	P. Novack-Gottshall	Late Ordovician	Mount Airy Forest, (MAF1), Miamitown Shale, Cincinnati, Ohio Caradocian - Ordovician 4 - Ohio		deep subtidal ramp
75744	P. Novack-Gottshall	Late Ordovician	Unit 8, Fort Atkinson Formation Richmondian - Ordovician 5 - Wisconsin		deep subtidal ramp
76079	P. Novack-Gottshall	Late Ordovician	Bed 58.80-56.68, Fjacka Shale Formation Caradoc - Ordovician 4 - Sweden		deep subtidal ramp
76080	P. Novack-Gottshall	Late Ordovician	Bed 56.55-54.65, Fjacka Shale Formation Caradoc - Ordovician 4 - Sweden		deep subtidal ramp
76083	P. Novack-Gottshall	Late Ordovician	Catawba Collection 16 Mohawkian - Ordovician 4 - Virginia		deep subtidal ramp
76089	P. Novack-Gottshall	Late Ordovician	Sugar River Limestone, Roaring Brook Caradoc - Ordovician 4 - New York		deep subtidal ramp
76090	P. Novack-Gottshall	Late Ordovician	Sugar River Limestone, Trenton Gorge Caradoc - Ordovician 4 - New York		deep subtidal ramp
76091	P. Novack-Gottshall	Late Ordovician	Denley Limestone, Roaring Brook Caradoc - Ordovician 4 - New York		deep subtidal ramp
76477	P. Novack-Gottshall	Late Ordovician	Dedzetina macrostomoides community, page 77 Kralodvorian - Ordovician 5 - Czech Republic		deep subtidal ramp
76902	P. Novack-Gottshall	Late Ordovician	Mossen Formation. Bed 63.08-64.05 Caradoc - Ordovician 4 - Sweden		deep subtidal ramp
76905	P. Novack-Gottshall	Late Ordovician	Dalby Formation. Bed 74.75-75.30 Caradoc - Ordovician 4 - Sweden		deep subtidal ramp
76906	P. Novack-Gottshall	Late Ordovician	Dalby Formation. Bed 78.61-80.41 Caradoc - Ordovician 4 - Sweden		deep subtidal ramp
77103	P. Novack-Gottshall	Late Ordovician	Reedsville / Martinsburg Formation, Sowerbyella-Onniella community Edenian - Ordovician 4 - Pennsylvania and Virginia		deep subtidal ramp
77104	P. Novack-Gottshall	Late Ordovician	Pulaski Shale, Dalmanella-Sowerbyella community Ashgillian - Ordovician 5 - New York		deep subtidal ramp
77105	P. Novack-Gottshall	Late Ordovician	Craighead Limestone, Dicranograptus clingani zone Caradoc - Ordovician 4 - United Kingdom		deep subtidal ramp
77222	P. Novack-Gottshall	Late Ordovician	Nicolet River Formation, Bed: 550 Caradoc - Ordovician 4 - Canada		deep subtidal ramp
85580	K. Layou	Late Ordovician	Catawba Collection 8 Mohawkian - Ordovician 4 - Virginia		deep subtidal ramp
85581	K. Layou	Late Ordovician	Catawba Collection 9 Mohawkian - Ordovician 4 - Virginia		deep subtidal ramp
85582	K. Layou	Late Ordovician	Catawba Collection 10 Mohawkian - Ordovician 4 - Virginia		deep subtidal ramp
85583	K. Layou	Late Ordovician	Catawba Collection 11 Mohawkian - Ordovician 4 - Virginia		deep subtidal ramp
85584	K. Layou	Late Ordovician	Catawba Collection 12 Mohawkian - Ordovician 4 - Virginia		deep subtidal ramp
85585	K. Layou	Late Ordovician	Catawba Collection 13 Mohawkian - Ordovician 4 - Virginia		deep subtidal ramp
85586	K. Layou	Late Ordovician	Catawba Collection 14 Mohawkian - Ordovician 4 - Virginia		deep subtidal ramp
85587	K. Layou	Late Ordovician	Catawba Collection 15 Mohawkian - Ordovician 4 - Virginia		deep subtidal ramp
85588	K. Layou	Late Ordovician	Catawba Collection 17 Mohawkian - Ordovician 4 - Virginia		deep subtidal ramp
85589	K. Layou	Late Ordovician	Catawba Collection 18 Mohawkian - Ordovician 4 - Virginia		deep subtidal ramp
85590	K. Layou	Late Ordovician	Catawba Collection 19 Mohawkian - Ordovician 4 - Virginia		deep subtidal ramp
85591	K. Layou	Late Ordovician	Catawba Collection 20 Mohawkian - Ordovician 4 - Virginia		deep subtidal ramp
85592	K. Layou	Late Ordovician	Catawba Collection 21 Mohawkian - Ordovician 4 - Virginia		deep subtidal ramp
85593	K. Layou	Late Ordovician	Catawba Collection 22 Mohawkian - Ordovician 4 - Virginia		deep subtidal ramp
85594	K. Layou	Late Ordovician	Catawba Collection 23 Mohawkian - Ordovician 4 - Virginia		deep subtidal ramp
85595	K. Layou	Late Ordovician	Catawba Collection 24 Mohawkian - Ordovician 4 - Virginia		deep subtidal ramp
85596	K. Layou	Late Ordovician	Catawba Collection 25 Mohawkian - Ordovician 4 - Virginia		deep subtidal ramp
85597	K. Layou	Late Ordovician	Catawba Collection 26 Mohawkian - Ordovician 4 - Virginia		deep subtidal ramp
85598	K. Layou	Late Ordovician	Catawba Collection 27 Mohawkian - Ordovician 4 - Virginia		deep subtidal ramp
85599	K. Layou	Late Ordovician	Catawba Collection 28 Mohawkian - Ordovician 4 - Virginia		deep subtidal ramp
85600	K. Layou	Late Ordovician	Catawba Collection 29 Mohawkian - Ordovician 4 - Virginia		deep subtidal ramp
85601	K. Layou	Late Ordovician	Catawba Collection 30 Mohawkian - Ordovician 4 - Virginia		deep subtidal ramp
85602	K. Layou	Late Ordovician	Catawba Collection 31 Mohawkian - Ordovician 4 - Virginia		deep subtidal ramp
85603	K. Layou	Late Ordovician	Catawba Collection 32 Mohawkian - Ordovician 4 - Virginia		deep subtidal ramp
85604	K. Layou	Late Ordovician	Catawba Collection 33 Mohawkian - Ordovician 4 - Virginia		deep subtidal ramp
85605	K. Layou	Late Ordovician	Catawba Collection 34 Mohawkian - Ordovician 4 - Virginia		deep subtidal ramp
85655	K. Layou	Late Ordovician	Hagan 1 (HMB1) Caradoc - Ordovician 4 - Virginia		deep subtidal ramp
85656	K. Layou	Late Ordovician	Hagan 2 (HMB2) Caradoc - Ordovician 4 - Virginia		deep subtidal ramp
85657	K. Layou	Late Ordovician	Hagan 3 (HMB3) Caradoc - Ordovician 4 - Virginia		deep subtidal ramp
85658	K. Layou	Late Ordovician	Hagan 4A (HMB4A) Caradoc - Ordovician 4 - Virginia		deep subtidal ramp
85659	K. Layou	Late Ordovician	Hagan 4B (HMB4B) Caradoc - Ordovician 4 - Virginia		deep subtidal ramp
85660	K. Layou	Late Ordovician	Hagan 5A (HMB5A) Caradoc - Ordovician 4 - Virginia		deep subtidal ramp
85661	K. Layou	Late Ordovician	Hagan 5B (HMB5B) Caradoc - Ordovician 4 - Virginia		deep subtidal ramp
85662	K. Layou	Late Ordovician	Hagan 6A (HMB6A) Caradoc - Ordovician 4 - Virginia		deep subtidal ramp
85663	K. Layou	Late Ordovician	Hagan 6B (HMB6B) Caradoc - Ordovician 4 - Virginia		deep subtidal ramp
85664	K. Layou	Late Ordovician	Hagan 7 (HMB7) Caradoc - Ordovician 4 - Virginia		deep subtidal ramp
85665	K. Layou	Late Ordovician	Hagan 8A (HMB8A) Caradoc - Ordovician 4 - Virginia		deep subtidal ramp
85666	K. Layou	Late Ordovician	Hagan 8B (HMB8B) Caradoc - Ordovician 4 - Virginia		deep subtidal ramp
85667	K. Layou	Late Ordovician	Hagan 8C (HMB8C) Caradoc - Ordovician 4 - Virginia		deep subtidal ramp
85668	K. Layou	Late Ordovician	Hagan 9 (HMB9) Caradoc - Ordovician 4 - Virginia		deep subtidal ramp
85669	K. Layou	Late Ordovician	Hagan 49F (HM49F) Caradoc - Ordovician 4 - Virginia		deep subtidal ramp
85670	K. Layou	Late Ordovician	Hagan 10A (HM10A) Caradoc - Ordovician 4 - Virginia		deep subtidal ramp
85671	K. Layou	Late Ordovician	Hagan 10B (HM10B) Caradoc - Ordovician 4 - Virginia		deep subtidal ramp
85672	K. Layou	Late Ordovician	Hagan 10C (HM10C) Caradoc - Ordovician 4 - Virginia		deep subtidal ramp
85673	K. Layou	Late Ordovician	Hagan 11 (HMB11) Caradoc - Ordovician 4 - Virginia		deep subtidal ramp
85674	K. Layou	Late Ordovician	Hagan 12 (HMB12) Caradoc - Ordovician 4 - Virginia		deep subtidal ramp
85675	K. Layou	Late Ordovician	Hagan 13.5 (HM135) Caradoc - Ordovician 4 - Virginia		deep subtidal ramp
85676	K. Layou	Late Ordovician	Hagan 13 (HMB13) Caradoc - Ordovician 4 - Virginia		deep subtidal ramp
85677	K. Layou	Late Ordovician	Hagan 14 (HMB14) Caradoc - Ordovician 4 - Virginia		deep subtidal ramp
85678	K. Layou	Late Ordovician	Hagan 15 (HMB15) Caradoc - Ordovician 4 - Virginia		deep subtidal ramp
85679	K. Layou	Late Ordovician	Hagan 17 (HMB17) Caradoc - Ordovician 4 - Virginia		deep subtidal ramp
85680	K. Layou	Late Ordovician	Hagan 18 (HMB18) Caradoc - Ordovician 4 - Virginia		deep subtidal ramp
85681	K. Layou	Late Ordovician	Hagan 19B (HM19B) Caradoc - Ordovician 4 - Virginia		deep subtidal ramp
85682	K. Layou	Late Ordovician	Hagan 20 (HMB20) Caradoc - Ordovician 4 - Virginia		deep subtidal ramp
85683	K. Layou	Late Ordovician	Hagan 21 (HMB21) Caradoc - Ordovician 4 - Virginia		deep subtidal ramp
85684	K. Layou	Late Ordovician	Hagan 23 (HMB23) Caradoc - Ordovician 4 - Virginia		deep subtidal ramp
85685	K. Layou	Late Ordovician	Hagan 23A (HM23A) Caradoc - Ordovician 4 - Virginia		deep subtidal ramp
85686	K. Layou	Late Ordovician	Hagan 24 (HMB24) Caradoc - Ordovician 4 - Virginia		deep subtidal ramp
85687	K. Layou	Late Ordovician	Hagan 25 (HMB25) Caradoc - Ordovician 4 - Virginia		deep subtidal ramp
85688	K. Layou	Late Ordovician	Hagan 26 (HMB26) Caradoc - Ordovician 4 - Virginia		deep subtidal ramp
85689	K. Layou	Late Ordovician	Hagan 27 (HMB27) Caradoc - Ordovician 4 - Virginia		deep subtidal ramp
85690	K. Layou	Late Ordovician	Hagan 22 (HMB22) Caradoc - Ordovician 4 - Virginia		deep subtidal ramp
85691	K. Layou	Late Ordovician	Hagan 62 (H062F) Caradoc - Ordovician 4 - Virginia		deep subtidal ramp
85723	K. Layou	Late Ordovician	Narrows 34 (DNR34) Caradoc - Ordovician 4 - Virginia		deep subtidal ramp
85724	K. Layou	Late Ordovician	Narrows 35 (DNR35) Caradoc - Ordovician 4 - Virginia		deep subtidal ramp
10389	S. Holland	Late Ordovician	Fremont Priest Canyon Maysvillian/Richmondian - Colorado		deep subtidal ramp
11934	M. Patzkowsky	Late Ordovician	White Head Fm, Perce, Ashgill, 62F47 - Patzkowsky Ashgill - Ordovician 5 - Canada		deep subtidal ramp
11935	M. Patzkowsky	Late Ordovician	White Head Fm, Perce, Ashgill, 62F33 - Patzkowsky Ashgill - Ordovician 5 - Canada		deep subtidal ramp
11936	M. Patzkowsky	Late Ordovician	White Head Fm, Perce, Ashgill, 77F3 - Patzkowsky Ashgill - Ordovician 5 - Canada		deep subtidal ramp
11937	M. Patzkowsky	Late Ordovician	White Head Fm, Perce, Ashgill, 70F102 - Patzkowsky Ashgill - Ordovician 5 - Canada		deep subtidal ramp
11938	M. Patzkowsky	Late Ordovician	White Head Fm, Perce, Ashgill, 62F9 - Patzkowsky Ashgill - Ordovician 5 - Canada		deep subtidal ramp
12145	M. Patzkowsky	Late Ordovician	White Head Fm, Perce, Hirnantian, 80F4 - Patzkowsky Hirnantian - Ordovician 5 - Canada		deep subtidal ramp
12146	M. Patzkowsky	Late Ordovician	White Head Fm, Perce, Hirnantian, 80F5 - Patzkowsky Hirnantian - Ordovician 5 - Canada		deep subtidal ramp
24841	S. Holland	Late Ordovician	Gaspé Peninsula, Matapedia Group, Restigouche River Ashgillian - Ordovician 5 - Canada		deep subtidal ramp
24843	S. Holland	Late Ordovician	Gaspé Peninsula, Matapedia Group, East of Matapedia Ashgillian - Ordovician 5 - Canada		deep subtidal ramp
24848	S. Holland	Late Ordovician	Gaspé Peninsula, Matapedia Group, Western Exposure Ashgillian - Ordovician 5 - Canada		deep subtidal ramp
24861	S. Holland	Late Ordovician	Gaspé Peninsula, Flynn Road, White Head Formation Unit 2 Ashgill - Ordovician 5 - Canada		deep subtidal ramp
24863	S. Holland	Late Ordovician	Gaspé Peninsula, Flynn Road, White Head Formation Unit 3 Ashgill/Cautleyan - Ordovician 5 - Canada		deep subtidal ramp
24972	S. Holland	Late Ordovician	Gaspé Peninsula, Flynn Road, White Head Formation Unit 4 Ashgill - Ordovician 5 - Canada		deep subtidal ramp
24975	S. Holland	Late Ordovician	Gaspé Peninsula, Amphitheatre, White Head Formation Unit 4 Ashgill - Ordovician 5 - Canada		deep subtidal ramp
25037	S. Holland	Late Ordovician	Gaspé Peninsula, Mont Joli, White Head Formation Ashgill - Ordovician 5 - Canada		deep subtidal ramp
25512	S. Holland	Late Ordovician	District of Mackenzie, Pat Lake North Section Unit 5, Road River Formation Caradocian/Ashgill - Canada		deep subtidal ramp
25513	S. Holland	Late Ordovician	District of Mackenzie, Pat Lake North Section Unit 1, Road River Formation Caradocian - Ordovician 4 - Canada		deep subtidal ramp
25515	S. Holland	Late Ordovician	District of Mackenzie, Blackstone River Section, Unit 9 Road River Formation Ashgill - Ordovician 5 - Canada		deep subtidal ramp
25516	S. Holland	Late Ordovician	District of Mackenzie, Blackstone River Section, Unit 8 Road River Formation Caradocian - Ordovician 4 - Canada		deep subtidal ramp
25532	S. Holland	Late Ordovician	District of Mackenzie, Monster River Headwaters, Unit 18 Road River Formation Caradocian - Ordovician 4 - Canada		deep subtidal ramp
26267	S. Holland	Late Ordovician	Lake Simcoe Area, Ontario, Verulam Formation Lower Member, Kirkfield Quarry Caradocian - Ordovician 4 - Canada		deep subtidal ramp
26268	S. Holland	Late Ordovician	Lake Simcoe Area, Ontario, Verulam Formation Lower Member, Ancona Point (S9) Caradocian - Ordovician 4 - Canada		deep subtidal ramp
26269	S. Holland	Late Ordovician	Lake Simcoe Area, Ontario, Verulam Formation Lower Member, Cedar Glen (S8) Caradocian - Ordovician 4 - Canada		deep subtidal ramp
26270	S. Holland	Late Ordovician	Lake Simcoe Area, Ontario, Verulam Fm Lower Mem, Sturgeon Heights Cottage (S1) Caradocian - Ordovician 4 - Canada		deep subtidal ramp
26271	S. Holland	Late Ordovician	Lake Simcoe Area, Ontario, Verulam Fm Lower Mem, Sturgeon Heights Culvert (S2) Caradocian - Ordovician 4 - Canada		deep subtidal ramp
26272	S. Holland	Late Ordovician	Lake Simcoe Area, Ontario, Verulam Fm Lower Member, Eldon Hill (S5) Caradocian - Ordovician 4 - Canada		deep subtidal ramp
26273	S. Holland	Late Ordovician	Lake Simcoe Area, Ontario, Verulam Fm Lower Member, Zion South (S7) Caradocian - Ordovician 4 - Canada		deep subtidal ramp
26293	S. Holland	Late Ordovician	Lake Simcoe Area, Ontario, Lindsey Formation, Craigleith Vicinity Caradocian - Ordovician 4 - Canada		deep subtidal ramp
26294	S. Holland	Late Ordovician	Lake Simcoe Area, Ontario, Lindsey Formation, Kirkfield Vicinity Caradocian - Ordovician 4 - Canada		deep subtidal ramp
26295	S. Holland	Late Ordovician	Lake Simcoe Area, Ontario, Whitby Formation Lower Member, Craigleith Vicinity Caradocian - Ordovician 4 - Canada		deep subtidal ramp
26296	S. Holland	Late Ordovician	Lake Simcoe Area, Ontario, Whitby Formation Lower Member, Oshawa Creek Caradocian - Ordovician 4 - Canada		deep subtidal ramp
26684	M. Foote	Late Ordovician	Diamphidiocystis drepanon-Savagella Comm., Orchard Creek Shale, Scales Fm. Richmondian - Ordovician 5 - Illinois		deep subtidal ramp
35350	S. Holland	Late Ordovician	Bighorn - Hunt Mountain Maysvillian/Richmondian - Wyoming		deep subtidal ramp
35351	S. Holland	Late Ordovician	Bighorn - Granite Pass Maysvillian/Richmondian - Wyoming		deep subtidal ramp
50617	S. Holland	Late Ordovician	9P, Walker Mountain, Martinsburg Fm., Smyth Co., VA Caradoc - Ordovician 4 - Virginia		deep subtidal ramp
50636	S. Holland	Late Ordovician	60P, Narrows, Martinsburg Fm., Giles Co., VA Caradoc - Ordovician 4 - Virginia		deep subtidal ramp
50637	S. Holland	Late Ordovician	59P, Narrows, Martinsburg Fm., Giles Co., VA Caradoc - Ordovician 4 - Virginia		deep subtidal ramp
50638	S. Holland	Late Ordovician	56P, Narrows, Martinsburg Fm., Giles Co., VA Caradoc - Ordovician 4 - Virginia		deep subtidal ramp
50639	S. Holland	Late Ordovician	54S, Narrows, Martinsburg Fm., Giles Co., VA Caradoc - Ordovician 4 - Virginia		deep subtidal ramp
50640	S. Holland	Late Ordovician	53P, Narrows, Martinsburg Fm., Giles Co., VA Caradoc - Ordovician 4 - Virginia		deep subtidal ramp
50641	S. Holland	Late Ordovician	47S, Narrows, Martinsburg Fm., Giles Co., VA Caradoc - Ordovician 4 - Virginia		deep subtidal ramp
50642	S. Holland	Late Ordovician	46P, Narrows, Martinsburg Fm., Giles Co., VA Caradoc - Ordovician 4 - Virginia		deep subtidal ramp
50643	S. Holland	Late Ordovician	44P, Narrows, Martinsburg Fm., Giles Co., VA Caradoc - Ordovician 4 - Virginia		deep subtidal ramp
50644	S. Holland	Late Ordovician	44P, Narrows, Martinsburg Fm., Giles Co., VA Caradoc - Ordovician 4 - Virginia		deep subtidal ramp
50645	S. Holland	Late Ordovician	35S, Narrows, Martinsburg Fm., Giles Co., VA Caradoc - Ordovician 4 - Virginia		deep subtidal ramp
50646	S. Holland	Late Ordovician	34S, Narrows, Martinsburg Fm., Giles Co., VA Caradoc - Ordovician 4 - Virginia		deep subtidal ramp
50647	S. Holland	Late Ordovician	33P, Narrows, Martinsburg Fm., Giles Co., VA Caradoc - Ordovician 4 - Virginia		deep subtidal ramp
50648	S. Holland	Late Ordovician	32P, Narrows, Martinsburg Fm., Giles Co., VA Caradoc - Ordovician 4 - Virginia		deep subtidal ramp
50649	S. Holland	Late Ordovician	26P, Narrows, Martinsburg Fm., Giles Co., VA Caradoc - Ordovician 4 - Virginia		deep subtidal ramp
50650	S. Holland	Late Ordovician	25S, Narrows, Martinsburg Fm., Giles Co., VA Caradoc - Ordovician 4 - Virginia		deep subtidal ramp
50651	S. Holland	Late Ordovician	24P, Narrows, Martinsburg Fm., Giles Co., VA Caradoc - Ordovician 4 - Virginia		deep subtidal ramp
50652	S. Holland	Late Ordovician	21S, Narrows, Martinsburg Fm., Giles Co., VA Caradoc - Ordovician 4 - Virginia		deep subtidal ramp
50653	S. Holland	Late Ordovician	19P, Narrows, Martinsburg Fm., Giles Co., VA Caradoc - Ordovician 4 - Virginia		deep subtidal ramp
50654	S. Holland	Late Ordovician	13S, Narrows, Martinsburg Fm., Giles Co., VA Caradoc - Ordovician 4 - Virginia		deep subtidal ramp
50655	S. Holland	Late Ordovician	10P, Narrows, Martinsburg Fm., Giles Co., VA Caradoc - Ordovician 4 - Virginia		deep subtidal ramp
50656	S. Holland	Late Ordovician	9S, Narrows, Martinsburg Fm., Giles Co., VA Caradoc - Ordovician 4 - Virginia		deep subtidal ramp
50657	S. Holland	Late Ordovician	6P, Narrows, Martinsburg Fm., Giles Co., VA Caradoc - Ordovician 4 - Virginia		deep subtidal ramp
64568	P. Wagner	Late Ordovician	Dufferin Aggregates Carden Quarry, Carden, Verulam Formation Shermanian - Ordovician 4 - Canada		deep subtidal ramp
64599	S. Holland	Late Ordovician	UNOCAL Aanstad #1 - North Dakota Geo Survey Well #20 Richmondian - Ordovician 5 - North Dakota		deep subtidal ramp
64600	S. Holland	Late Ordovician	UNOCAL Restad #1 - North Dakota Geo Survey Well #37 Richmondian - Ordovician 5 - North Dakota		deep subtidal ramp
64602	S. Holland	Late Ordovician	ARCO Wunderlich #1 - North Dakota Geo Survey Well #8803 Richmondian - Ordovician 5 - North Dakota		deep subtidal ramp
64604	S. Holland	Late Ordovician	Sun Oil Co. Flemmer #1 - North Dakota Geo Survey Well #8711 Richmondian - Ordovician 5 - North Dakota		deep subtidal ramp
64606	S. Holland	Late Ordovician	Amoco Production Co. Richter #1 - North Dakota Geo Survey Well #7340 Richmondian - Ordovician 5 - North Dakota		deep subtidal ramp
64607	S. Holland	Late Ordovician	Socony Vacuum Oil Co. Dvorak #F-42-6-P - North Dakota Geo Survey Well #505 Richmondian - Ordovician 5 - North Dakota		deep subtidal ramp
1919	M. Patzkowsky	Late Ordovician	93SCD1 Edenian - Ordovician 4 - Tennessee		deep subtidal ramp
6390	M. Patzkowsky	Late Ordovician	Staunton Sample 1 (= 89-ST275-1) Ashbyan/Blackriveran - Ordovician 4 - Virginia		deep subtidal ramp
6427	M. Patzkowsky	Late Ordovician	Catawba Valley Sample 1 (= 89-CV-1) Ashbyan/Blackriveran - Ordovician 4 - Virginia		deep subtidal ramp
6429	M. Patzkowsky	Late Ordovician	Read Trilobite Locality Sample 1 (= 89-RTL-1) Ashbyan/Blackriveran - Ordovician 4 - Virginia		deep subtidal ramp
34546	S. Holland	Late Ordovician	Logana Mbr., Lexington Limestone, Kentucky Chatfieldian - Ordovician 4 - Kentucky		deep subtidal ramp
34549	S. Holland	Late Ordovician	Grier Mbr. (Macedonia Bed), Lexington Limestone, Kentucky Chatfieldian - Ordovician 4 - Kentucky		deep subtidal ramp
34550	S. Holland	Late Ordovician	Brannon Mbr., Lexington Limestone, Kentucky Chatfieldian - Ordovician 4 - Kentucky		deep subtidal ramp
34563	S. Holland	Late Ordovician	Clays Ferry - Kentucky: Cressman's member listing Chatfieldian - Ordovician 4 - Kentucky		deep subtidal ramp
74662	A. Miller	Late Ordovician	Kellogg Avenue 1 Edenian - Ordovician 4 - Ohio		deep subtidal ramp
74669	A. Miller	Late Ordovician	Kellogg Avenue 3 Edenian - Ordovician 4 - Ohio		deep subtidal ramp
74674	A. Miller	Late Ordovician	Kellogg Avenue 4 Edenian - Ordovician 4 - Ohio		deep subtidal ramp
74677	A. Miller	Late Ordovician	Kellogg Avenue 7 Edenian - Ordovician 4 - Ohio		deep subtidal ramp
74680	A. Miller	Late Ordovician	Kellogg Avenue 9 Edenian - Ordovician 4 - Ohio		deep subtidal ramp
74681	A. Miller	Late Ordovician	Kellogg Avenue 10 Edenian - Ordovician 4 - Ohio		deep subtidal ramp
74682	A. Miller	Late Ordovician	Kellogg Avenue 11 Edenian - Ordovician 4 - Ohio		deep subtidal ramp
74683	A. Miller	Late Ordovician	Kellogg Avenue 12 Edenian - Ordovician 4 - Ohio		deep subtidal ramp
74688	A. Miller	Late Ordovician	Kellogg Avenue 17 Edenian - Ordovician 4 - Ohio		deep subtidal ramp
74690	A. Miller	Late Ordovician	Kellogg Avenue 19 Edenian - Ordovician 4 - Ohio		deep subtidal ramp
74693	A. Miller	Late Ordovician	Kellogg Avenue 22 Edenian - Ordovician 4 - Ohio		deep subtidal ramp
74696	A. Miller	Late Ordovician	Kellogg Avenue 25 Edenian - Ordovician 4 - Ohio		deep subtidal ramp
74699	A. Miller	Late Ordovician	Kellogg Avenue 28 Edenian - Ordovician 4 - Ohio		deep subtidal ramp
74703	A. Miller	Late Ordovician	Blue Licks 2 Edenian - Ordovician 4 - Kentucky		deep subtidal ramp
74718	A. Miller	Late Ordovician	Holst Creek 17 Edenian - Ordovician 4 - Kentucky		deep subtidal ramp
74721	A. Miller	Late Ordovician	Holst Creek 20 Edenian - Ordovician 4 - Kentucky		deep subtidal ramp
74725	A. Miller	Late Ordovician	Holst Creek 24 Edenian - Ordovician 4 - Kentucky		deep subtidal ramp
74727	A. Miller	Late Ordovician	Holst Creek 26 Edenian - Ordovician 4 - Kentucky		deep subtidal ramp
74728	A. Miller	Late Ordovician	Holst Creek 27 Edenian - Ordovician 4 - Kentucky		deep subtidal ramp
74729	A. Miller	Late Ordovician	Holst Creek 28 Edenian - Ordovician 4 - Kentucky		deep subtidal ramp
74768	A. Miller	Late Ordovician	New Palestine 1 Edenian - Ordovician 4 - Ohio		deep subtidal ramp
74770	A. Miller	Late Ordovician	New Palestine 4 Edenian - Ordovician 4 - Ohio		deep subtidal ramp
74773	A. Miller	Late Ordovician	New Palestine 2 Edenian - Ordovician 4 - Ohio		deep subtidal ramp
74774	A. Miller	Late Ordovician	New Palestine 3 Edenian - Ordovician 4 - Ohio		deep subtidal ramp
74776	A. Miller	Late Ordovician	New Palestine 6 Edenian - Ordovician 4 - Ohio		deep subtidal ramp
74782	A. Miller	Late Ordovician	New Palestine 12 Edenian - Ordovician 4 - Ohio		deep subtidal ramp
74784	A. Miller	Late Ordovician	New Palestine 15 Edenian - Ordovician 4 - Ohio		deep subtidal ramp
74785	A. Miller	Late Ordovician	New Palestine 14 Edenian - Ordovician 4 - Ohio		deep subtidal ramp
74787	A. Miller	Late Ordovician	New Palestine 17 Edenian - Ordovician 4 - Ohio		deep subtidal ramp
74812	A. Miller	Late Ordovician	Blue Licks 13 Edenian - Ordovician 4 - Kentucky		deep subtidal ramp
74814	A. Miller	Late Ordovician	Blue Licks 4 Edenian - Ordovician 4 - Kentucky		deep subtidal ramp
74817	A. Miller	Late Ordovician	Blue Licks 7 Edenian - Ordovician 4 - Kentucky		deep subtidal ramp
74820	A. Miller	Late Ordovician	Blue Licks 9 Edenian - Ordovician 4 - Kentucky		deep subtidal ramp
74821	A. Miller	Late Ordovician	Blue Licks 11 Edenian - Ordovician 4 - Kentucky		deep subtidal ramp
74824	A. Miller	Late Ordovician	Blue Licks 15 Edenian - Ordovician 4 - Kentucky		deep subtidal ramp
74825	A. Miller	Late Ordovician	Blue Licks 16 Edenian - Ordovician 4 - Kentucky		deep subtidal ramp
74830	A. Miller	Late Ordovician	Blue Licks 21 Edenian - Ordovician 4 - Kentucky		deep subtidal ramp
74832	A. Miller	Late Ordovician	Blue Licks 23 Edenian - Ordovician 4 - Kentucky		deep subtidal ramp
74836	A. Miller	Late Ordovician	Waterworks Creek 1 Edenian - Ordovician 4 - Kentucky		deep subtidal ramp
74837	A. Miller	Late Ordovician	Waterworks Creek 2 Edenian - Ordovician 4 - Kentucky		deep subtidal ramp
74838	A. Miller	Late Ordovician	Waterworks Creek 3 Edenian - Ordovician 4 - Kentucky		deep subtidal ramp
74841	A. Miller	Late Ordovician	Waterworks Creek 6 Edenian - Ordovician 4 - Kentucky		deep subtidal ramp
74842	A. Miller	Late Ordovician	Waterworks Creek 7 Edenian - Ordovician 4 - Kentucky		deep subtidal ramp
74843	A. Miller	Late Ordovician	Waterworks Creek 8 Edenian - Ordovician 4 - Kentucky		deep subtidal ramp
74845	A. Miller	Late Ordovician	Waterworks Creek 10 Edenian - Ordovician 4 - Kentucky		deep subtidal ramp
74847	A. Miller	Late Ordovician	Waterworks Creek 12 Edenian - Ordovician 4 - Kentucky		deep subtidal ramp
74848	A. Miller	Late Ordovician	Waterworks Creek 13 Edenian - Ordovician 4 - Kentucky		deep subtidal ramp
74877	A. Miller	Late Ordovician	Brooksville 7 Edenian - Ordovician 4 - Kentucky		deep subtidal ramp
74879	A. Miller	Late Ordovician	Brooksville 9 Edenian - Ordovician 4 - Kentucky		deep subtidal ramp
74882	A. Miller	Late Ordovician	Brooksville 12 Edenian - Ordovician 4 - Kentucky		deep subtidal ramp
74886	A. Miller	Late Ordovician	Brooksville 16 Edenian - Ordovician 4 - Kentucky		deep subtidal ramp
365	A. Miller	Late Ordovician	Onniella association, Langara Fm., Oslo-Asker Dist., Norway Rawtheyan/Hirnantian - Ordovician 5 - Norway		deep subtidal ramp
2759	A. Miller	Late Ordovician	Central and Southern Sweden bryozoans Hirnantian - Ordovician 5 - Sweden		deep subtidal ramp
2941	A. Miller	Late Ordovician	Skagen Limestone Assemblage, Vastergotland, Sweden Soudleyan/Marshbrookian - Ordovician 4 - Sweden		deep subtidal ramp
2945	A. Miller	Late Ordovician	Arnestad Formation assemblage, Oslo and Ringerike, Norway Soudleyan/Marshbrookian - Ordovician 4 - Norway		deep subtidal ramp
6687	M. Patzkowsky	Late Ordovician	88 Thorn Hill Sample 1 (= 88-TH-1) Ashbyan/Blackriveran - Ordovician 4 - Tennessee		deep subtidal ramp
6688	M. Patzkowsky	Late Ordovician	88 Thorn Hill Sample 5 (= 88-TH-5) Ashbyan/Blackriveran - Ordovician 4 - Tennessee		deep subtidal ramp
6689	M. Patzkowsky	Late Ordovician	88 Thorn Hill Sample 7 (= 88-TH-7) Ashbyan/Blackriveran - Ordovician 4 - Tennessee		deep subtidal ramp
6690	M. Patzkowsky	Late Ordovician	89 Thorn Hill Sample 1 (= 89-TH-1) Ashbyan/Blackriveran - Ordovician 4 - Tennessee		deep subtidal ramp
7257	A. Miller	Late Ordovician	Unit 40, Upper Mbr., Wufeng Fm., Yanjing Chengbei, Yunnan Prov., China Cautleyan/Hirnantian - Ordovician 5 - China		deep subtidal ramp
7261	A. Miller	Late Ordovician	Unit 36, Jianchaogou Fm., Yanjing Chengbei, Yunnan Prov., China Actonian/Onnian - Ordovician 4 - China		deep subtidal ramp
7637	A. Miller	Late Ordovician	Jianchaogou Fm., Yangzikou Bijie, Guizhou Prov., China Actonian/Onnian - Ordovician 4 - China		deep subtidal ramp
7644	A. Miller	Late Ordovician	Linxiang/Jiangchaogou Fm., Yangjiaba, Chengkou County, Sichuan Prov., China Longvillian/Onnian - Ordovician 4 - China		deep subtidal ramp
7793	A. Miller	Late Ordovician	YuQian Fm., ShangLuoJia, LinAn Co., ZheJiang Prov., China Ashgill - Ordovician 5 - China		deep subtidal ramp
7858	A. Miller	Late Ordovician	TangTou Fm., SuSong-TaiHu-HuaiNin Counties, AnHui Prov., China Actonian/Onnian - Ordovician 4 - China		deep subtidal ramp
8528	A. Miller	Late Ordovician	Middle section, LongMengDong Fm., LongMengDong, Long County, Shaan'Xi Prov., Chi Costonian/Harnagian - Ordovician 4 - China		deep subtidal ramp
9036	A. Miller	Late Ordovician	Empozada Fm., Canota Hill, Argentina Caradoc - Ordovician 4 - Argentina		deep subtidal ramp
9298	A. Miller	Late Ordovician	Baksanii Fm., Kulumbe River Valley, Siberia Caradoc - Ordovician 4 - Russian Federation		deep subtidal ramp
9302	A. Miller	Late Ordovician	Baksanii Fm., Zagor Stream, Siberia Caradoc - Ordovician 4 - Russian Federation		deep subtidal ramp
9309	A. Miller	Late Ordovician	Baksanii Fm., Tchunya River, Siberia Caradoc - Ordovician 4 - Russian Federation		deep subtidal ramp
9310	A. Miller	Late Ordovician	Baksanii Fm., Bolishaya Nirunda River, Siberia Caradoc - Ordovician 4 - Russian Federation		deep subtidal ramp
37638	M. Patzkowsky	Late Ordovician	Pryamaya River, Lower Taimyr River Basin, Bed 4 - Patzkowsky Ashgill - Ordovician 5 - Russian Federation		deep subtidal ramp
64426	P. Novack-Gottshall	Late Ordovician	Bear Creek Quarry, (BC3), Kope Formation, Chile, Ohio Caradocian - Ordovician 4 - Ohio		deep subtidal ramp
64475	P. Novack-Gottshall	Late Ordovician	Bear Creek Quarry, (BC5), Kope Formation, Chile, Ohio Caradocian - Ordovician 4 - Ohio		deep subtidal ramp
64476	P. Novack-Gottshall	Late Ordovician	Bear Creek Quarry, (BC7), Kope Formation, Chile, Ohio Caradocian - Ordovician 4 - Ohio		deep subtidal ramp
75542	P. Novack-Gottshall	Late Ordovician	Nanzheng Formation, NZ9 Bed, Liangshan Wufeng - Ordovician 5 - China		deep subtidal ramp
76075	P. Novack-Gottshall	Late Ordovician	Grande Coupe Beds, Bed 1, loc. 62L9 Ashgillian - Ordovician 5 - Canada		deep subtidal ramp
76077	P. Novack-Gottshall	Late Ordovician	Bed 62.85-60.85, Fjacka Shale Formation Caradoc - Ordovician 4 - Sweden		deep subtidal ramp
76081	P. Novack-Gottshall	Late Ordovician	Catawba Collection 6 Mohawkian - Ordovician 4 - Virginia		deep subtidal ramp
76082	P. Novack-Gottshall	Late Ordovician	Catawba Collection 7 Mohawkian - Ordovician 4 - Virginia		deep subtidal ramp
76092	P. Novack-Gottshall	Late Ordovician	Denley Limestone, Trenton Gorge Caradoc - Ordovician 4 - New York		deep subtidal ramp
76093	P. Novack-Gottshall	Late Ordovician	Denley Limestone, Dolgeville Caradoc - Ordovician 4 - New York		deep subtidal ramp
76094	P. Novack-Gottshall	Late Ordovician	Reedsville Formation, Thorn Hill (= Listed as "Martinsburg" Fm., updated in Holland and Patzkowsky, 1996) Edenian - Ordovician 4 - Tennessee		deep subtidal ramp
76336	P. Novack-Gottshall	Late Ordovician	Edinburgh Formation, Liberty Hall Facies Caradoc - Ordovician 4 - Virginia		deep subtidal ramp
76337	P. Novack-Gottshall	Late Ordovician	Edinburgh Formation, Liberty Hall Facies; Bed 7 Caradoc - Ordovician 4 - Virginia		deep subtidal ramp
76470	P. Novack-Gottshall	Late Ordovician	Liben Formation Berounian - Ordovician 4 - Czech Republic		deep subtidal ramp
76473	P. Novack-Gottshall	Late Ordovician	Zahorany Formation Berounian - Ordovician 4 - Czech Republic		deep subtidal ramp
76474	P. Novack-Gottshall	Late Ordovician	Uppermost Zahorany Fm. Berounian - Ordovician 4 - Czech Republic		deep subtidal ramp
76478	P. Novack-Gottshall	Late Ordovician	Tretaspis seticornis community, page 77 Kralodvorian - Ordovician 5 - Czech Republic		deep subtidal ramp
77102	P. Novack-Gottshall	Late Ordovician	Fjacka Shale, Pleurograptus linearis zone (= Black Tretaspis Shale) Caradoc - Ordovician 4 - Sweden		deep subtidal ramp
77220	P. Novack-Gottshall	Late Ordovician	Nicolet River Formation, Bed: 60 Caradoc - Ordovician 4 - Canada		deep subtidal ramp
77221	P. Novack-Gottshall	Late Ordovician	Nicolet River Formation, Bed: 90 Caradoc - Ordovician 4 - Canada		deep subtidal ramp
80104	P. Novack-Gottshall	Late Ordovician	Sularp Shale Formation, Bed: E55-b Caradoc - Ordovician 4 - Sweden		deep subtidal ramp
85575	K. Layou	Late Ordovician	Catawba Collection 3 Mohawkian - Ordovician 4 - Virginia		deep subtidal ramp
85576	K. Layou	Late Ordovician	Catawba Collection 1 Mohawkian - Ordovician 4 - Virginia		deep subtidal ramp
85577	K. Layou	Late Ordovician	Catawba Collection 2 Mohawkian - Ordovician 4 - Virginia		deep subtidal ramp
85578	K. Layou	Late Ordovician	Catawba Collection 4 Mohawkian - Ordovician 4 - Virginia		deep subtidal ramp
85579	K. Layou	Late Ordovician	Catawba Collection 5 Mohawkian - Ordovician 4 - Virginia		deep subtidal ramp
13259	M. Foote	Late Ordovician	Thaerodonta-Cupulocrinus angustus-Cornulites Community of the Brainard Richmondian - Ordovician 5 - Iowa		deep subtidal ramp
13260	M. Foote	Late Ordovician	Thaerodonta-Cupulocrinus angustus-Cornulites Community of the Brainard Richmondian - Ordovician 5 - Iowa		deep subtidal ramp
25338	S. Holland	Late Ordovician	Mackenzie Mtns, Summit Lake, Road River Fm Nemagraptus gracilis Zone Caradocian - Ordovician 4 - Canada		deep subtidal ramp
32547	S. Holland	Late Ordovician	Offshore zone +6, Kensington Quadrangle, N of GA Highway 143 Caradoc - Ordovician 4 - Georgia		deep subtidal ramp
34912	A. Miller	Late Ordovician	Riedlin Road/Mason Road Onniella-Bryozoan Fauna (= Group A) Late Ordovician - Kentucky		deep subtidal ramp
55720	M. Patzkowsky	Late Ordovician	Svartsaetra, Upper Horvin Group, Trondheim Region, Norway Caradoc - Ordovician 4 - Norway		deep subtidal ramp
64546	S. Holland	Late Ordovician	Locality Yo. 242, Derik region, Turkey - Caradoc Caradoc - Ordovician 4 - Turkey		deep subtidal ramp
64548	S. Holland	Late Ordovician	Locality Yo. 243A, Derik region, Turkey - Caradoc Caradoc - Ordovician 4 - Turkey		deep subtidal ramp
64550	S. Holland	Late Ordovician	Locality Yo. 243B, Derik region, Turkey - Caradoc Caradoc - Ordovician 4 - Turkey		deep subtidal ramp
81283	P. Novack-Gottshall	Late Ordovician	Guttenberg Formation, Glenhaven Member Rocklandian - Ordovician 4 - Wisconsin		deep subtidal ramp
327	J. Sepkoski	Late Ordovician	Liberty Hall "facies," Liberty Hall Fm., Virginia Caradoc - Ordovician 4 - Virginia		deep subtidal ramp
331	J. Sepkoski	Late Ordovician	Toquina Range, Caesar Canyon Limestone, M. Ord (Caradoc), Nevada Rocklandian - Ordovician 4 - Nevada		deep subtidal ramp
2655	A. Miller	Late Ordovician	Cliefden Caves Malongulli Slope A, New South Wales, Australia Eastonian/Onnian - Ordovician 4 - Australia		deep subtidal ramp
2695	A. Miller	Late Ordovician	Surprise Bay, Southern Tasmania, Australia Gisbornian/Eastonian - Ordovician 4 - Australia		deep subtidal ramp
2696	A. Miller	Late Ordovician	Cliefden Caves Malongulli Slope Community, New South Wales, Australia Bolindian - Ordovician 5 - Australia		deep subtidal ramp
2697	A. Miller	Late Ordovician	Cliefden Caves Malongulli Slope Community, New South Wales, Australia Eastonian/Onnian - Ordovician 4 - Australia		deep subtidal ramp
2709	A. Miller	Late Ordovician	Malongulli Fm, Cliefden Caves, New South Wales, Australia Eastonian/Onnian - Ordovician 4 - Australia		deep subtidal ramp
2746	A. Miller	Late Ordovician	Malongulli Fm, Cliefden Caves area, New South Wales, Australia Eastonian/Onnian - Ordovician 4 - Australia		deep subtidal ramp
7847	A. Miller	Late Ordovician	WuFeng Fm., ShiLinWan, ShiTai Co., AnHui Prov., China Wufeng/Rawtheyan - Ordovician 5 - China		deep subtidal ramp
8884	A. Miller	Late Ordovician	Upper sec., Yerba Loca Fm., Sierra del Tigre, Argentina Caradoc - Ordovician 4 - Argentina		deep subtidal ramp
9035	A. Miller	Late Ordovician	Empozada Fm., San Isidro, Argentina Gisbornian - Ordovician 4 - Argentina		deep subtidal ramp
35426	S. Holland	Late Ordovician	Advance Formation - Advance Mountain, British Columbia Rocklandian/Kirkfieldian - Ordovician 4 - Canada		deep subtidal ramp
2764	A. Miller	Late Ordovician	Nakholmen Fm., Nakholmen, Norway Soudleyan/Marshbrookian - Ordovician 4 - Norway		deep subtidal ramp
2949	A. Miller	Late Ordovician	Venstop Formation Assemblage, Oslo and Ringerike, Norway Pusgillian - Ordovician 5 - Norway		deep subtidal ramp
8708	A. Miller	Late Ordovician	Early Caradoc section, San Juan Fm., Huaco, Cerro Viejo, and Entre-Rios, Argenti Gisbornian/Harnagian - Ordovician 4 - Argentina		deep subtidal ramp
56000	M. Patzkowsky	Late Ordovician	Subsurface Anticosti Island, Vaureal Fm Ashgill - Ordovician 5 - Canada		deep subtidal ramp
56002	M. Patzkowsky	Late Ordovician	Subsurface Anticosti Island, Macasty Fm Caradoc - Ordovician 4 - Canada		deep subtidal ramp
343	J. Sepkoski	Late Ordovician	Bivalve community, Martinsburg Fm., Virginia Late Ordovician - Virginia		deep subtidal ramp
349	J. Sepkoski	Late Ordovician	Onniella-Sowerbyella community, Kope and Clays Ferry Fms., Cincinnati region, Oh Edenian - Ordovician 4 - Ohio		deep subtidal ramp
364	A. Miller	Late Ordovician	Hirnantian association, Langoyene Fm., Oslo-Asker District, Norway Hirnantian - Ordovician 5 - Norway		deep subtidal ramp
366	A. Miller	Late Ordovician	Tretaspis association, Husbergoya Shale, Oslo-Asker District, Norway Rawtheyan - Ordovician 5 - Norway		deep subtidal ramp
368	J. Sepkoski	Late Ordovician	Treptoceras duseri sh (claystone), Waynesville Fm., southwest Ohio Richmondian - Ordovician 5 - Ohio		deep subtidal ramp
371	J. Sepkoski	Late Ordovician	Bon Well Hill, Waynesville Fm., Franklin Co., IN Richmondian - Ordovician 5 - Indiana		deep subtidal ramp
418	J. Sepkoski	Late Ordovician	Lower "member" Copenhagen Fm., Eureka Co., Nevada Caradoc - Ordovician 4 - Nevada		deep subtidal ramp
3372	A. Miller	Late Ordovician	Onniella-Sericoidea Association, Bala, Wales, UK Soudleyan/Marshbrookian - Ordovician 4 - United Kingdom		deep subtidal ramp
3373	A. Miller	Late Ordovician	Sericoidea Association, Bala, Wales, UK Soudleyan/Marshbrookian - Ordovician 4 - United Kingdom		deep subtidal ramp
3659	A. Miller	Late Ordovician	O. broeggeri-Sericoidea homolensis association (phase 1), South Salop, England, Actonian/Onnian - Ordovician 4 - United Kingdom		deep subtidal ramp
3669	A. Miller	Late Ordovician	North Wales Rawtheyan Assemblage 3, England Rawtheyan - Ordovician 5 - United Kingdom		deep subtidal ramp
3670	A. Miller	Late Ordovician	North Wales Rawtheyan Assemblage 4A, England Rawtheyan - Ordovician 5 - United Kingdom		deep subtidal ramp
3680	A. Miller	Late Ordovician	Hirnantian assemblage 4, North Wales, England Hirnantian - Ordovician 5 - United Kingdom		deep subtidal ramp
3863	A. Miller	Late Ordovician	Vinice Fm, deep water setting, Prague Basin, Czech Republic Vinice/Late Ordovician - Czech Republic		deep subtidal ramp
3866	A. Miller	Late Ordovician	Zahorany Fm, offshore setting, Prague Basin, Czech Republic Zahorany/Late Ordovician - Czech Republic		deep subtidal ramp
3873	A. Miller	Late Ordovician	Bohdelac Fm, midshelf setting, Prague Basin, Czech Republic Longvillian/Onnian - Ordovician 4 - Czech Republic		deep subtidal ramp
3874	A. Miller	Late Ordovician	Bohdelac Fm, deep water setting, Prague Basin, Czech Republic Longvillian/Onnian - Ordovician 4 - Czech Republic		deep subtidal ramp
3878	A. Miller	Late Ordovician	Kraluv Dvur Fm, Prague Basin, Czech Republic (= Foliomena community) Kralodvorian/Rawtheyan - Ordovician 5 - Czech Republic		deep subtidal ramp
3879	A. Miller	Late Ordovician	Kraluv Dvur Fm, Prague Basin, Czech Republic (= Proboscisambon community) Kralodvorian/Rawtheyan - Ordovician 5 - Czech Republic		deep subtidal ramp
3880	A. Miller	Late Ordovician	Kraluv Dvur Fm, Prague Basin, Czech Republic (= Mucronaspis community) Kralodvorian/Rawtheyan - Ordovician 5 - Czech Republic		deep subtidal ramp
4667	A. Miller	Late Ordovician	Deepshelf Caradoc assemblage at DaYouPin, GuangXi Province, China Caradoc - Ordovician 4 - China		deep subtidal ramp
4668	A. Miller	Late Ordovician	Midshelf Caradoc assemblage at ShengPin, GuangXi Province, China Caradoc - Ordovician 4 - China		deep subtidal ramp
4680	A. Miller	Late Ordovician	Shan Jian Grp., LiangTan Shan Jian, GuangDong Province, China Caradoc - Ordovician 4 - China		deep subtidal ramp
4687	A. Miller	Late Ordovician	Beds 52-54, Guangyingqiao Mbr, Wufeng Fm., Huanghuachang and Yiching, Hubei Prov Wufeng - Ordovician 5 - China		deep subtidal ramp
4739	A. Miller	Late Ordovician	Unit 36, Wufeng Fm., Upper Mbr., Yanheganxi and Yanhe, Guizhou Prov., China Wufeng/Hirnantian - Ordovician 5 - China		deep subtidal ramp
4747	A. Miller	Late Ordovician	Unit 34, Wufeng Fm., Lower Mbr., Yanheganxi and Yanhe, Guizhou Prov., China Wufeng/Rawtheyan - Ordovician 5 - China		deep subtidal ramp
4748	A. Miller	Late Ordovician	Unit 33, Wufeng Fm., Lower Mbr., Yanheganxi and Yanhe, Guizhou Prov., China Wufeng/Rawtheyan - Ordovician 5 - China		deep subtidal ramp
4750	A. Miller	Late Ordovician	Unit 31, Jiangchaogou Fm., Yanheganxi and Yanhe, Guizhou Prov., China Pusgillian - Ordovician 5 - China		deep subtidal ramp
5136	A. Miller	Late Ordovician	Unit 46.1, Wufeng Fm., Lower Mbr, Honghauyuan and Tongzi, Guizhou Prov., China Wufeng/Rawtheyan - Ordovician 5 - China		deep subtidal ramp
5397	S. Holland	Late Ordovician	Martinsburg - Cub Run - Eden Edenian - Ordovician 4 - Virginia		deep subtidal ramp
7667	A. Miller	Late Ordovician	Jianchaogou Fm., ShuangHe, Changnin Co., Sichuan Prov., China Actonian/Onnian - Ordovician 4 - China		deep subtidal ramp
7674	A. Miller	Late Ordovician	Wufeng Fm., TanJiaGou, GuangYuan Co., Sichuan Prov., China Wufeng/Rawtheyan - Ordovician 5 - China		deep subtidal ramp
7696	A. Miller	Late Ordovician	Wufeng Fm., JiuXi, TaoYuan Co., Hunan Province, China Wufeng/Hirnantian - Ordovician 5 - China		deep subtidal ramp
7709	A. Miller	Late Ordovician	Unit 17, Yanxi Fm., XiangTaoYuan, TaoJiang Co., Hunan Province, China Costonian/Harnagian - Ordovician 4 - China		deep subtidal ramp
7721	A. Miller	Late Ordovician	Wufeng Fm., HuangLing, Hubei Provinces, China Wufeng/Hirnantian - Ordovician 5 - China		deep subtidal ramp
7749	A. Miller	Late Ordovician	Huangnigang Fm., XinKaiLing, WuNing Co., JiangXi Prov., China Actonian/Onnian - Ordovician 4 - China		deep subtidal ramp
7751	A. Miller	Late Ordovician	Upper section, HuLe Fm., XinKaiLing, WuNing Co., JiangXi Prov., China Costonian/Harnagian - Ordovician 4 - China		deep subtidal ramp
7803	A. Miller	Late Ordovician	ChangWu Fm., HengKuo, ZhuJi Co., ZheJiang Prov., China Ashgill - Ordovician 5 - China		deep subtidal ramp
7804	A. Miller	Late Ordovician	HuangNiGang Fm., HengKuo, ZhuJi Co., ZheJiang Prov., China Actonian/Onnian - Ordovician 4 - China		deep subtidal ramp
13128	M. Patzkowsky	Late Ordovician	White Head Fm, Perce, Quebec, Caradoc - Patzkowsky Caradoc - Ordovician 4 - Canada		deep subtidal ramp
13204	M. Foote	Late Ordovician	Diamphidiocystis-Bucanopsis Community Of the Brainard Formation Richmondian - Ordovician 5 - Iowa		deep subtidal ramp
13814	A. Miller	Late Ordovician	Strip quarry ~20 m west of road to Buckhorn Ranch house, ~25 km S. of Sulfur (= Was: Upper Echinoderm Zone of the Mountain Lake Member of the Bromide Fm.) Blackriveran - Ordovician 4 - Oklahoma		deep subtidal ramp
42637	P. Wagner	Late Ordovician	Onnian Trilobites of the Dufton Shales, Pus Gill, Cross Fell Onnian - Ordovician 4 - United Kingdom		deep subtidal ramp
42638	P. Wagner	Late Ordovician	Pusgillian Trilobites of the Dufton Shales, B.25 Swindale Beck, Cross Fell Pusgillian - Ordovician 5 - United Kingdom		deep subtidal ramp
43723	P. Wagner	Late Ordovician	Onnian of the Dufton Shales, A.5 Pus Gill, Cross Fell Onnian - Ordovician 4 - United Kingdom		deep subtidal ramp
43724	P. Wagner	Late Ordovician	Onnian of the Dufton Shales, A.16 Pus Gill, Cross Fell Onnian - Ordovician 4 - United Kingdom		deep subtidal ramp
43726	P. Wagner	Late Ordovician	Onnian of the Dufton Shales, A.8 Pus Gill, Cross Fell Onnian - Ordovician 4 - United Kingdom		deep subtidal ramp
43727	P. Wagner	Late Ordovician	Onnian of the Dufton Shales, A.9 Pus Gill, Cross Fell Onnian - Ordovician 4 - United Kingdom		deep subtidal ramp
43728	P. Wagner	Late Ordovician	Onnian of the Dufton Shales, A.11 Pus Gill, Cross Fell Onnian - Ordovician 4 - United Kingdom		deep subtidal ramp
43729	P. Wagner	Late Ordovician	Onnian of the Dufton Shales, A.12 Pus Gill, Cross Fell Onnian - Ordovician 4 - United Kingdom		deep subtidal ramp
43731	P. Wagner	Late Ordovician	Onnian of the Dufton Shales, A.13 Pus Gill, Cross Fell Onnian - Ordovician 4 - United Kingdom		deep subtidal ramp
43732	P. Wagner	Late Ordovician	Onnian of the Dufton Shales, A.14 Pus Gill, Cross Fell Onnian - Ordovician 4 - United Kingdom		deep subtidal ramp
43733	P. Wagner	Late Ordovician	Onnian of the Dufton Shales, A.15 Pus Gill, Cross Fell Onnian - Ordovician 4 - United Kingdom		deep subtidal ramp
43738	P. Wagner	Late Ordovician	Pusgillian of the Dufton Shales, A.1 Pus Gill, Cross Fell Pusgillian - Ordovician 5 - United Kingdom		deep subtidal ramp
43739	P. Wagner	Late Ordovician	Pusgillian of the Dufton Shales, A.6 Pus Gill, Cross Fell Pusgillian - Ordovician 5 - United Kingdom		deep subtidal ramp
43740	P. Wagner	Late Ordovician	Pusgillian of the Dufton Shales, A.7 Pus Gill, Cross Fell Pusgillian - Ordovician 5 - United Kingdom		deep subtidal ramp
43741	P. Wagner	Late Ordovician	Pusgillian of the Dufton Shales, A.18 Pus Gill, Cross Fell Pusgillian - Ordovician 5 - United Kingdom		deep subtidal ramp
43742	P. Wagner	Late Ordovician	Pusgillian of the Dufton Shales, A.21 Pus Gill, Cross Fell Pusgillian - Ordovician 5 - United Kingdom		deep subtidal ramp
43743	P. Wagner	Late Ordovician	Pusgillian of the Dufton Shales, A.22 Pus Gill, Cross Fell Pusgillian - Ordovician 5 - United Kingdom		deep subtidal ramp
43744	P. Wagner	Late Ordovician	Pusgillian of the Dufton Shales, A.23 Pus Gill, Cross Fell Pusgillian - Ordovician 5 - United Kingdom		deep subtidal ramp
43745	P. Wagner	Late Ordovician	Pusgillian of the Dufton Shales, A.24 Pus Gill, Cross Fell Pusgillian - Ordovician 5 - United Kingdom		deep subtidal ramp
43746	P. Wagner	Late Ordovician	Pusgillian of the Dufton Shales, A.25 Pus Gill, Cross Fell Pusgillian - Ordovician 5 - United Kingdom		deep subtidal ramp
43747	P. Wagner	Late Ordovician	Pusgillian of the Dufton Shales, A.26 Pus Gill, Cross Fell Pusgillian - Ordovician 5 - United Kingdom		deep subtidal ramp
43748	P. Wagner	Late Ordovician	Pusgillian of the Dufton Shales, A.27 Pus Gill, Cross Fell Pusgillian - Ordovician 5 - United Kingdom		deep subtidal ramp
43749	P. Wagner	Late Ordovician	Pusgillian of the Dufton Shales, A.28 Pus Gill, Cross Fell Pusgillian - Ordovician 5 - United Kingdom		deep subtidal ramp
43750	P. Wagner	Late Ordovician	Pusgillian of the Dufton Shales, A.29 Pus Gill, Cross Fell Pusgillian - Ordovician 5 - United Kingdom		deep subtidal ramp
43751	P. Wagner	Late Ordovician	Pusgillian of the Dufton Shales, A.30 Pus Gill, Cross Fell Pusgillian - Ordovician 5 - United Kingdom		deep subtidal ramp
43752	P. Wagner	Late Ordovician	Pusgillian of the Dufton Shales, A.31 Pus Gill, Cross Fell Pusgillian - Ordovician 5 - United Kingdom		deep subtidal ramp
43764	P. Wagner	Late Ordovician	Pusgillian Trilobites of the Dufton Shales, Swindale Beck, Cross Fell Pusgillian - Ordovician 5 - United Kingdom		deep subtidal ramp
43765	P. Wagner	Late Ordovician	Pusgillian Trilobites of the Dufton Shales, Dufton Town Sike, Cross Fell Pusgillian - Ordovician 5 - United Kingdom		deep subtidal ramp
43766	P. Wagner	Late Ordovician	Pusgillian Trilobites of the Dufton Shales, Billy's Beck, Cross Fell Pusgillian - Ordovician 5 - United Kingdom		deep subtidal ramp
43767	P. Wagner	Late Ordovician	Pusgillian Trilobites of the Dufton Shales, Hurning Lane, Cross Fell Pusgillian - Ordovician 5 - United Kingdom		deep subtidal ramp
43768	P. Wagner	Late Ordovician	Pusgillian of the Dufton Shales, B.18 Swindale Beck, Cross Fell Pusgillian - Ordovician 5 - United Kingdom		deep subtidal ramp
43769	P. Wagner	Late Ordovician	Pusgillian of the Dufton Shales, B.20 Swindale Beck, Cross Fell Pusgillian - Ordovician 5 - United Kingdom		deep subtidal ramp
43770	P. Wagner	Late Ordovician	Pusgillian of the Dufton Shales, B.21 Swindale Beck, Cross Fell Pusgillian - Ordovician 5 - United Kingdom		deep subtidal ramp
43771	P. Wagner	Late Ordovician	Pusgillian of the Dufton Shales, B.22 Swindale Beck, Cross Fell Pusgillian - Ordovician 5 - United Kingdom		deep subtidal ramp
43772	P. Wagner	Late Ordovician	Pusgillian of the Dufton Shales, B.23 Swindale Beck, Cross Fell Pusgillian - Ordovician 5 - United Kingdom		deep subtidal ramp
43773	P. Wagner	Late Ordovician	Pusgillian of the Dufton Shales, B.24 Swindale Beck, Cross Fell Pusgillian - Ordovician 5 - United Kingdom		deep subtidal ramp
43774	P. Wagner	Late Ordovician	Pusgillian of the Dufton Shales, B.26 Swindale Beck, Cross Fell Pusgillian - Ordovician 5 - United Kingdom		deep subtidal ramp
43775	P. Wagner	Late Ordovician	Pusgillian of the Dufton Shales, B.28 Swindale Beck, Cross Fell Pusgillian - Ordovician 5 - United Kingdom		deep subtidal ramp
43776	P. Wagner	Late Ordovician	Pusgillian of the Dufton Shales, B.33 Swindale Beck, Cross Fell Pusgillian - Ordovician 5 - United Kingdom		deep subtidal ramp
43777	P. Wagner	Late Ordovician	Pusgillian of the Dufton Shales, B.34 Swindale Beck, Cross Fell Pusgillian - Ordovician 5 - United Kingdom		deep subtidal ramp
43778	P. Wagner	Late Ordovician	Pusgillian of the Dufton Shales, C.1 Dufton Town Sike, Cross Fell Pusgillian - Ordovician 5 - United Kingdom		deep subtidal ramp
43779	P. Wagner	Late Ordovician	Pusgillian of the Dufton Shales, C.2 Dufton Town Sike, Cross Fell Pusgillian - Ordovician 5 - United Kingdom		deep subtidal ramp
43780	P. Wagner	Late Ordovician	Pusgillian of the Dufton Shales, C.3 Dufton Town Sike, Cross Fell Pusgillian - Ordovician 5 - United Kingdom		deep subtidal ramp
43781	P. Wagner	Late Ordovician	Pusgillian of the Dufton Shales, C.4 Dufton Town Sike, Cross Fell Pusgillian - Ordovician 5 - United Kingdom		deep subtidal ramp
43782	P. Wagner	Late Ordovician	Pusgillian of the Dufton Shales, C.5 Dufton Town Sike, Cross Fell Pusgillian - Ordovician 5 - United Kingdom		deep subtidal ramp
43783	P. Wagner	Late Ordovician	Pusgillian of the Dufton Shales, C.6 Dufton Town Sike, Cross Fell Pusgillian - Ordovician 5 - United Kingdom		deep subtidal ramp
43784	P. Wagner	Late Ordovician	Pusgillian of the Dufton Shales, D.1 Billy's Beck, Cross Fell Pusgillian - Ordovician 5 - United Kingdom		deep subtidal ramp
43785	P. Wagner	Late Ordovician	Pusgillian of the Dufton Shales, D.9 Billy's Beck, Cross Fell Pusgillian - Ordovician 5 - United Kingdom		deep subtidal ramp
43786	P. Wagner	Late Ordovician	Pusgillian of the Dufton Shales, D.10 Billy's Beck, Cross Fell Pusgillian - Ordovician 5 - United Kingdom		deep subtidal ramp
45321	M. Patzkowsky	Late Ordovician	Shelve District, Shropshire, Harnagian, Aldress Shale, Locality 1 Harnagian - Ordovician 4 - United Kingdom		deep subtidal ramp
45322	M. Patzkowsky	Late Ordovician	Shelve District, Shropshire, Harnagian, Aldress Shale, Locality 2 Harnagian - Ordovician 4 - United Kingdom		deep subtidal ramp
45323	M. Patzkowsky	Late Ordovician	Shelve District, Shropshire, Harnagian, Aldress Shale, Locality 3 Harnagian - Ordovician 4 - United Kingdom		deep subtidal ramp
50603	M. Patzkowsky	Late Ordovician	Knockerk House Shales Mbr, Lower Caradoc, Ireland, Loc 210A Caradoc - Ordovician 4 - Ireland		deep subtidal ramp
50604	M. Patzkowsky	Late Ordovician	Knockerk House Sandstone/Shales Mbr, Lower Caradoc, Ireland, Loc 38 Caradoc - Ordovician 4 - Ireland		deep subtidal ramp
50605	M. Patzkowsky	Late Ordovician	Brickwork's Quarry Shales Mbr, Lower Caradoc, Ireland, Loc 190 Caradoc - Ordovician 4 - Ireland		deep subtidal ramp
50606	M. Patzkowsky	Late Ordovician	Brickwork's Quarry Shales Mbr, Lower Caradoc, Ireland, Loc 26 Caradoc - Ordovician 4 - Ireland		deep subtidal ramp
50607	M. Patzkowsky	Late Ordovician	Brickwork's Quarry Shales Mbr, Lower Caradoc, Ireland, Brickwork's Quarry Caradoc - Ordovician 4 - Ireland		deep subtidal ramp
50608	M. Patzkowsky	Late Ordovician	Knockerck House Shales Mbr, Lower Caradoc, Ireland, Loc 208 Caradoc - Ordovician 4 - Ireland		deep subtidal ramp
50609	M. Patzkowsky	Late Ordovician	Knockerck House Shales Mbr, Lower Caradoc, Ireland, Loc 209 Caradoc - Ordovician 4 - Ireland		deep subtidal ramp
50628	S. Holland	Late Ordovician	74, Narrows, Martinsburg Fm., Giles Co., VA Caradoc - Ordovician 4 - Virginia		deep subtidal ramp
50629	S. Holland	Late Ordovician	73S, Narrows, Martinsburg Fm., Giles Co., VA Caradoc - Ordovician 4 - Virginia		deep subtidal ramp
75546	P. Novack-Gottshall	Late Ordovician	Nanzheng Formation, NZ4 Bed, Liangshan Wufeng - Ordovician 5 - China		deep subtidal ramp
13493	S. Holland	Late Ordovician	Upper Caradocian Graptolites from Idaho Ashgill - Ordovician 5 - Idaho		deep subtidal ramp
37193	S. Holland	Late Ordovician	upper Complanatus band, Dob's Linn, Scotland Ashgill - Ordovician 5 - United Kingdom		deep subtidal ramp
37194	S. Holland	Late Ordovician	Utica Shale, Mohawk Valley, New York Kirkfieldian/Edenian - Ordovician 4 - New York		deep subtidal ramp
63447	A. Hendy	Late Ordovician	S3/f540 - Formation A, Thompson Creek Gisbornian - Ordovician 4 - New Zealand		deep subtidal ramp
76744	L. Ivany	Late Ordovician	Nowadaga 1st Bridge Shermanian - Ordovician 4 - New York		deep subtidal ramp
76746	L. Ivany	Late Ordovician	Nowadaga 3rd Bridge Shermanian - Ordovician 4 - New York		deep subtidal ramp
76748	L. Ivany	Late Ordovician	Downstream from Newville Shermanian - Ordovician 4 - New York		deep subtidal ramp
76749	L. Ivany	Late Ordovician	Nowadaga below Newville Shermanian - Ordovician 4 - New York		deep subtidal ramp
76750	L. Ivany	Late Ordovician	Nowadaga Creek above Newville Shermanian - Ordovician 4 - New York		deep subtidal ramp
76751	L. Ivany	Late Ordovician	167 north of Wrights Corners Shermanian - Ordovician 4 - New York		deep subtidal ramp

## Sheet: cephs_deep
Cephalopod occurrences in basinal, deep subtidal, and black shale depositional environments
Data source, Nautil (see Kröger & Zhang, 2009), # are PBDB collection Nr.	Locality	Stratigraphy	Timeslice (IGCP 410)	Lithology	Country	Paleocontinent	Taxon
Nautil	Montagne Noire	Saint Chinian Fromation, nodulee in dark shales, deltifer deltifer Zone, late Tremadocian	1c		France	Perigondwana	orthoconic nautiloids
Nautil	Chaupiuno, NW of Tarija	carbonatic nodules in dark siltshales , Basal Arenig	2a		Bolivia	Gondwana	Dideroceras
Nautil	Chaupiuno, NW of Tarija	carbonatic nodules in dark siltshales , Basal Arenig	2a		Bolivia	Gondwana	Protocycloceras
Nautil	Chaupiuno, NW of Tarija	carbonatic nodules in dark siltshales , Basal Arenig	2a		Bolivia	Gondwana	Bathmoceras
Nautil	south of Llechwedd Erwent, south of Arenig Fawr, Meirionnydd, UK	phyllograptoides Biozone, Henllan Ash Member, Carned Iago Formation, Moridunian	2a		UK	Avalonia	Castelloceras	arennigense	Evans
Nautil	Dan-lan-y-castell, Llangynog, Carmartenshire, UK	phyllograptoides Biozone, Bolahaul Member, Ogof Hên Formation, Moridunian	2a		UK	Avalonia	Saloceras	sericeum	Salter in Ramsay
Nautil	Moel Llyfnant, SW of Arenig Fawr, Meirionydd, UK	phyllograptoides Biozone, Henllan Ash Member, Carned Iago Formation, Moridunian	2a		UK	Avalonia	Castelloceras	arennigense	Evans
Nautil	road south of Ffridd y Tyllau, Meirionydd, UK	phyllograptoides Biozone, Henllan Ash Member, Carned Iago Formation, Moridunian	2a		UK	Avalonia	Saloceras	sericeum	Salter in Ramsay
Nautil	Dan-lan-y-castell, Llangynog, Carmartenshire, UK	phyllograptoides Biozone, Bolahaul Member, Ogof Hên Formation, Moridunian	2a		UK	Avalonia	Moridunoceras	castelli	Evans
Nautil	Dan-lan-y-castell, Llangynog, Carmartenshire, UK	phyllograptoides Biozone, Bolahaul Member, Ogof Hên Formation, Moridunian	2a		UK	Avalonia	Polymeres	demetarum	Murchison
Nautil	Roman Road cutting, Pensarn, Carmartenshire, UK	phyllograptoides Biozone, Bolahaul Member, Ogof Hên Formation, Moridunian	2a		UK	Avalonia	Polymeres	demetarum	Murchison
Nautil	Carmarthen by-pass, south of Pensarn, Carmartenshire, UK	phyllograptoides Biozone, Bolahaul Member, Ogof Hên Formation, Moridunian	2a		UK	Avalonia	Saloceras	sericeum	Salter in Ramsay
Nautil	Lords Hill, east of Snailbeach, Shropshire, UK	phyllograptoides Biozone, Mytton Flags Formation, Moridunian	2a		UK	Avalonia	Polymeres	demetarum	Murchison
Nautil	stream section at Haffoty Ffilltirgerig, NW of Arenig Fawr, Meirionnydd, UK	phyllograptoides Biozone, Henllan Ash Member, Carned Iago Formation, Moridunian	2a		UK	Avalonia	Polymeres	demetarum	Murchison
Nautil	road south of Ffridd y Tyllau, Meirionydd, UK	phyllograptoides Biozone, Henllan Ash Member, Carned Iago Formation, Moridunian	2a		UK	Avalonia	Castelloceras	arennigense	Evans
Nautil	Roman Road cutting, Pensarn, Carmartenshire, UK	phyllograptoides Biozone, Bolahaul Member, Ogof Hên Formation, Moridunian	2a		UK	Avalonia	Saloceras	sericeum	Salter in Ramsay
Nautil	Dan-lan-y-castell, Llangynog, Carmartenshire, UK	phyllograptoides Biozone, Bolahaul Member, Ogof Hên Formation, Moridunian	2a		UK	Avalonia	Castelloceras	arennigense	Evans
Nautil	Nant y Glasdwr, east of Cwm-Ffrwd, Carmarthenshire, UK	varicosus Biozone, Cwym yr Abbey Member, Carmarthen Formation, Moridunian	2b		UK	Avalonia	Samiannuloceras	abbeyense	Evans
Nautil	stream section at B4300 road bridge, Cwym yr Abbey, Carmarthenshire, UK	varicosus Biozone, top Cwym yr Abbey Member, Carmarthen Formation to base of Afon Ffinnant Formation, top Moridunian to base of Whitlandian	2b		UK	Avalonia	Samiannuloceras	abbeyense	Evans
282	SS-30, Simpson Springs Mountains (= Marathon Uplift, Woods Hollow Fm		1?	glauconitic limestone	USA	Laurentia	Baltoceratidae indet. Kobayashi 1935
291	Antelope Range, Ninemile Fm., zone g, Nevada Early Ordovician - Nevada		Tremadocian	Primary lithology: "limestone"	USA	Laurentia	Curtoceras sp. Ulrich et al. 1942
9834	USNM 16000l, Tinu Formation, Oaxaca, Mexico - Robison and Pantoja-Alor 1968		1b	Secondary lithology: "shale"	Mexico	Gondwana	Rioceras minore Rioceras oxacaense
75288	Bjorkasholmen Formation, Vestfossen Railway Station (= Formerly the Ceratopyge Limestone)		1b	Environment: deep subtidal shelf	Norway	Baltica	Orthoceras attavus
338	Triarthrus community, "Dolgeville facies" of lower Trenton Group, no formation n		latest Sandbian	Primary lithology:black calcareous "shale"Environment:slopeGeology comments:"alternating black sh and calcisiltite. BA6. deep waterslope transitional to black shale basin. slope. low oxygen conc."	USA	Laurentia	Geisonoceras sp. Hyatt 1884	yes	5.67227
402	Ampyx-Triarthrus biofacies, Road River Fm., NWT, Canada		chazyan	Primary lithology:black argillaceous "limestone"Secondary lithology:"shale"Environment:slope Tectonic setting:passive marginGeology comments: "black shale and argillaceous ls. slope. ocean facinslope."	USA	Laurentia	nautiloidcephalopods (orthocones)	deep subtidal
431	Geisonoceras community, lower Denley Ls., New York		late Ordovician	massive or thinly laminated micrites and biomicrites with some shale partings. transitional shelf to basin"	USA	Laurentia	Trocholites sp. Conrad 1838 ; Cyrtorizoceras sp. Hyatt in Zittel 1900; Orthoceras sp. Bruguiére 1789; Geisonoceras sp. Hyatt 1884, 4 species	deep subtidal
3857	Sarka Fm, Prague Basin, Czech Republic			Blackish gray shale, offshore	Czech Republic	Perigondwana	Bathmoceras sp. Barrande 1867; Tretoceras sp. Salter 1958; Orthoceras sp. Bruguiére 1789; Eobactrites sp. Schindewolf 1932; Endoceras sp. Hall 1847	deep subtidal
4713	Unit 39-40, Guniutan Fm., Huanghuachang and Yiching, Hubei Prov., China: Early/Lower Llanvirn,			lithified argillaceous carbonate, secondary shale, offshore shelf	China		Richardsonoceras sp. Foerste 1932; Michelinoceras sp. Foerste 1932; Chisiloceras sp.; Dideroceras sp.; Vaginoceras sp.	deep subtidal
7647	Guniutan Fm., Yangjiaba, Chengkou County, Sichuan Prov., China			black lithified limestone, secondary shale, offshore shelf	China		Protocycloceras sp. Hyatt and Zittel 1900; Vaginoceras sp. Hyatt 1884	deep subtidal
7840	Lower section, Miaopo Fm., ShiNianPan and SanDaoBa, He Co., AnHui Prov., China			black lithified shale, offshore	China		Dideroceras sp.	yes
9026	Capillas Fm., Garrapatal and Rio las Capillas, Argentina, suecicus conodont		4b	dark gray limestone within dark gray to green-gray sandy shale, offshore shelf	Argentine	Perigondwana	Paracyclostomiceras sp. Cecioni 1953; Cochlioceras, Protocycloceras	deep subtidal
20898	Navas de Estena Shale (Neseuretus tristani) Fm., Toledo Mountains, Toledo, Spain: Oretanian, d. Bifidus graptolite zone		4c	Argillaceous, dark, fossiliferous shale with occasional nodular chert, limestone and iron, offshore shelf	Spain	Perigondwana	Bathmoceras sp. Barrande 1867; ? Curtoceras sp. Ulrich et al. 1942	depp subtidal
20899	Neseuretus tristani Shale Fm., Toledo Mountains, Toledo, Spain: Oretanian, d. Murchsoni		4c	Massive-bedded, argillaceous, dark, fossiliferous shale with occasional nodular chert, limestone, offshore shelf	Spain	Perigondwana	Cameroceras sp. Conrad 1842	yes
76458	Sarka Fm, Prague Basin, Czech Republic; BA 4 Euorthisina-Placoparia community, page 54-55: Llanvirn			Dark shales with fossiliferous, siliceous concretions	Czech Republic	Perigondwana	Bathmoceras sp. Barrande 1867; Eobactrites sp. Schindewolf 1932; Endoceras sp. Hall 1847	deep subtidal
Nautil	Kochiri, South Korea	Black shales of Chikunsan beds	3a-b		Korea	NorthChinaPaleoplate	Geisonoceras	abruptum	Kobayashi
Nautil	Pontyfenni, Dyfed, UK	Pontyfenni Formation, gibberulus Biozone, Fennian	3b		UK	Avalonia	Eobactrites	sandbergeri	Barrande
Nautil	Fornebo, Oslo-Asker district, Norway	Upper Didymograptus shale (4aalpha1-2)	4b		Norway	Baltica	Trocholites	depressus	Eichwald
Nautil	Finnmarksgate, Toyen, Norway	Upper Didymograptus shale (4aalpha1-2)	4b		Norway	Baltica	Dideroceras	wahlenbergi	Foord
Nautil	Bygdøy, Oslo-Asker district, Norway	Upper Didymograptus shale (4aalpha1-2)	4b		Norway	Baltica	Dideroceras	wahlenbergi	Foord
Nautil	Slemmestad, Oslo-Asker district, Norway	upper part of Asaphus shale (3cbeta) or lower part of the Endoceras limestone (3cgamma), uppermost Early Ordovician	4b		Norway	Baltica	Holmiceras	kjerulfi	Brogger
Nautil	Bygdøy, Oslo-Asker district, Norway	Upper Didymograptus shale (4aalpha1-2)	4b		Norway	Baltica	Trocholites	depressus	Eichwald
Nautil	Huk, Oslo-Asker district, Norway	Upper Didymograptus shale (4aalpha1-2)	4b		Norway	Baltica	Trocholites	depressus	Eichwald
Nautil	Bakkebukt, Oslo-Asker district, Norway	Upper Didymograptus shale (4aalpha1-2)	4b		Norway	Baltica	Trocholites	depressus	Eichwald
Nautil	Huk, Oslo-Asker district, Norway	Upper Didymograptus shale (4aalpha1-2)	4b		Norway	Baltica	Dideroceras	wahlenbergi	Foord
Nautil	Killingstad, Norway	Upper Didymograptus shale (4aalpha1-2)	4b		Norway	Baltica	Dideroceras	wahlenbergi	Foord
Nautil	Oslo, Norway	Upper Didymograptus shale (4aalpha1-2)	4b		Norway	Baltica	Eobactrites	sandbergeri	Barrande
Nautil	Oslo, Norway	Upper Didymograptus shale (4aalpha1-2)	4b		Norway	Baltica	Eobactrites	sandbergeri	Barrande
Nautil	Spain	Vidrias Member, Luarca Formation	4c		Spain		orthoconic nautiloids
Nautil	Pontyfenni, Dyfed, UK	Pontyfenni Formation, gibberulus Biozone, Fennian	3b		UK	Avalonia	Eobactrites	sandbergeri	Barrande
Nautil	Whitsburn Dingle, NW of Lords Stone, Leigh, near Chirbury, Shropshire UK	artus Biozone, Hope Shale Formation, Abereiddian	4b		UK	Avalonia	Michelinoceras	avelinii	Salter
Nautil	Cefn Gunthly Hill, Shelve, Shropshire, UK	artus Biozone, Hope Shale Formation, Abereiddian	4b		UK	Avalonia	Cyclorangeroceras	blakei	Evans
Nautil	old railway cutting north of Llanfallteg, Dyfed, UK	artus Biozone, Llanfallteg Formation, Abereiddian	4b		UK	Avalonia	Cyclorangeroceras	blakei	Evans
Nautil	quarry about 0.5 mile from the Llanvirn quarry, near Abereiddy Bay, Pembrokeshire, Wales	probably Aber Mawr Shale Formation, artus Biozone, Llanvirnian	4b		UK	Avalonia	Bathmoceras	llanvirnense	Roberts
Nautil	Cefn Gunthly Hill, Shelve, Shropshire, UK	artus Biozone, Hope Shale Formation, Abereiddian	4b		UK	Avalonia	Michelinoceras	avelinii	Salter
Nautil	Camnant Brook, Radnorshire, UK	artus Biozone, Camnant Mudstone Formation, Abereiddian	4b		UK	Avalonia	Sacerdoceras	promus	Evans
Nautil	stream 500m northwest of College farm, Llangynog, Carmarthenshire, UK	artus Biozone, shales, Abereiddian	4b		UK	Avalonia	Sacerdoceras	promus	Evans
Nautil	Llanvirn quarry, south of Abereiddy Bay, Pembrokshire, UK	artus Biozone, Aber Mawr Shale Formation, Abereiddian	4b		UK	Avalonia	Michelinoceras	avelinii	Salter
Nautil	Llanvirn-y-fran Farm, south of Abbereiddy bay, Pembrokeshire, UK	artus Biozone, Aber Mawr Shale Formation, Abereiddian	4b		UK	Avalonia	Michelinoceras	avelinii	Salter
Nautil	near Cefn-yr-Owen-Uchaf, near Dolgellau, Meirionnydd, UK	murchisoni Biozone, llyn-y-Gafr Volcanic formation, Aran Volcanic Group, Abereiddian	4c		UK	Avalonia	Eobactrites	sandbergeri	Barrande
Nautil	Priestweston quarry, Priestweston, Shropshire, UK	murchisoni Biozone, Weston Flags Formation, Abereiddian	4c		UK	Avalonia	Dideroceras	festians	Blake
Nautil	Worthen, Shrophire, UK	probably murchisoni Biozone, Weston Flags Formation, Abereiddian	4c		UK	Avalonia	Dideroceras	festians	Blake
Nautil	Huanghuachang section, Yichang, Hubei, China	lower part of Kuniutan Formation	4a		China	South China Block	Dideroceras, Protocycloceras, Michelinoceras, Sinoceras		Chen, 1988
Nautil	Huanghuachang section, Yichang, Hubei, China	upper part of Kuniutan Formation	4b		China	South China Block	Dideroceras, Protocycloceroides, Ancistroceras
Nautil	Fengxian, Yichang	basal beds of Kuniutan Formation	4a		China	South China Block	Protocycloceras, Chisiloceras
Nautil	Yanhe, Guizhou Province	upper part of Kuniutan Formation	4b		China	South China Block	Dideroceras, Michelinoceras, Protocycloceroides
Nautil	Wuwei, Anhui Province	Datienba Formation	4b-5a		China	South China Block	Lituites, Cyclolituites, Michelinoceras
Nautil	Prague Basin	Dobrotiva Formation	4c		Czech Republic		Curtoceras		Marek (1999)
Nautil	Prague Basin	Dobrotiva Formation	4c		Czech Republic		“Orthoceras” arctinens Barr.		Marek (1999)
331	Toquina Range, Caesar Canyon Limestone, M. Ord (Caradoc), Nevada Rocklandian - Ordovician 4 - Nevada	Sepkoski (1998)	Late Ordovician				Trocholites sp. Conrad 1838		deep subtidal
365	Onniella association, Langara Fm., Oslo-Asker Dist., Norway Rawtheyan/Hirnantian - Ordovician 5 - Norway	Sepkoski (1998)	Late Ordovician				Antiplectoceras sp. Foerste and Savage 1927; Beloitoceras sp. Foerste 1924; Spyroceras sp. Hyatt 1884		deep subtidal
368	Treptoceras duseri sh (claystone), Waynesville Fm., southwest Ohio Richmondian - Ordovician 5 - Ohio	Sepkoski (1998)	Late Ordovician				Oncoceras sp. Hall 1847; Manitoulinoceras sp. Foerste 1924; Schuchertoceras sp. Miller 1932; Treptoceras sp. Flower 1942; Isorthoceras sp. Flower 1962; Gorbyoceras sp. Shimizu and Obata 1935; Cameroceras sp. Conrad 1842		basin, black, deep
371	Bon Well Hill, Waynesville Fm., Franklin Co., IN Richmondian - Ordovician 5 - Indiana	Sepkoski (1998)	Late Ordovician				Treptoceras duseri Hall and Whitfield 1875		basin, black, deep
2655	Cliefden Caves Malongulli Slope A, New South Wales, Australia Eastonian/Onnian - Ordovician 4 - Australia	Percival (1978)	Late Ordovician				Cephalopoda indet. Cuvier 1798		deep subtidal
2709	Malongulli Fm, Cliefden Caves, New South Wales, Australia Eastonian/Onnian - Ordovician 4 - Australia	Webby (1992)	Late Ordovician				Bactroceras sp. Holm 1898		deep subtidal
2746	Malongulli Fm, Cliefden Caves area, New South Wales, Australia Eastonian/Onnian - Ordovician 4 - Australia	Webby (1974)	Late Ordovician				Bactroceras sp. Holm 1898		deep subtidal
2764	Nakholmen Fm., Nakholmen, Norway Soudleyan/Marshbrookian - Ordovician 4 - Norway	Harper et al. (1984)	Late Ordovician				? Polygrammoceras sp. Foerste 1928 ; Protokionoceras sp. Grabau and Shimer 1910		basin, black, deep
2945	Arnestad Formation assemblage, Oslo and Ringerike, Norway Soudleyan/Marshbrookian - Ordovician 4 - Norway	Miller (1993)	Late Ordovician				? Rhynchorthoceras sp. Remelé 1881; Beloitoceras sp. Foerste 1924; Ctenoceras sp. Noetling 1884; ? Kionoceras sp. Hyatt 1884 ? Polygrammoceras sp. Foerste 1928; ? Protokionoceras sp. Grabau and Shimer 1910; ? Gorbyoceras sp. Shimizu and Obata 1935; Endoceras sp. Hall 1847		deep subtidal
2947	Frognerkilen Formation assemblage, Oslo and Ringerike, Norway Soudleyan/Marshbrookian - Ordovician 4 - Norway	Miller (1993)	Late Ordovician				Broeggeroceras sp. Sweet 1958; Discoceras sp. Barrande 1867; ? Tyrioceras sp. Strand 1934; ? Rhynchorthoceras sp. Remelé 1881; Probillingsites sp. Foerste 1928; ? Polygrammoceras sp. Foerste 1928; ? Protokionoceras sp. Grabau and Shimer 1910; Hoeloceras sp.		deep subtidal
2948	Solvang Formation Assemblage, Oslo and Ringerike, Norway Soudleyan/Marshbrookian - Ordovician 4 - Norway	Miller (1993)	Late Ordovician				Diestoceras sp. Foerste 1924, ? Polygrammoceras sp. Foerste 1928, ? Protokionoceras sp. Grabau and Shimer 1910, Ephippiorthoceras sp. Foerste, 1924 Endoceras sp. Hall 1847		deep subtidal
3863	Vinice Fm, deep water setting, Prague Basin, Czech Republic Vinice/Late Ordovician - Czech Republic	Havlicek and Vanek (1966)	Late Ordovician				Orthoceras sp. Bruguiére 1789		basin, black, deep
3874	Bohdelac Fm, deep water setting, Prague Basin, Czech Republic Longvillian/Onnian - Ordovician 4 - Czech Republic	Havlicek and Vanek (1966)	Late Ordovician				Orthoceras sp. Bruguiére 1789		basin, black, deep
4687	Beds 52-54, Guangyingqiao Mbr, Wufeng Fm., Huanghuachang and Yiching, Hubei Prov Wufeng - Ordovician 5 - China	Wang et al. (1987)	Late Ordovician				Michelinoceras sp.		basin, black, deep
4691	Bed 45, Baoto Fm., Huanghuachang and Yiching, Hubei Prov., China Soudleyan/Marshbrookian - Ordovician 4 - China	Wang et al. (1987)	Late Ordovician				Michelinoceras sp. Foerste 1932; Sinoceras sp. Shimizu et al. 1935		deep subtidal
7334	Unit 35, Dachao Fm., Ajinlen Lijiang, Yunnan Prov., China Soudleyan/Marshbrookian - Ordovician 4 - China	Wang (1981)	Late Ordovician				Michelinoceras sp. Foerste 1932; Sinoceras sp. Shimizu et al. 1935		deep subtidal
7644	Linxiang/Jiangchaogou Fm., Yangjiaba, Chengkou County, Sichuan Prov., China Longvillian/Onnian - Ordovician 4 - China	Sichuan Stratigraphic Work Group (1978)	Late Ordovician				Michelinoceras sp.		deep subtidal
7835	TangTou Fm., ShiNianPan, He Co., AnHui Prov., China Actonian/Onnian - Ordovician 4 - China	Stratigraphic Group of AnHui, China (1978)	Late Ordovician				Michelinoceras sp.		deep subtidal
7918	BaoTa (Pagoda) Fm., GaoQiao, ZhengBa Co., ShanXi Prov., China Longvillian/Marshbrookian - Ordovician 4 - China	Regional Stratigraphic Group of Shanxi Province (1983)	Late Ordovician				Michelinoceras sp. Foerste 1932; Sinoceras sp. Shimizu et al. 1935		deep subtidal
8533	BeiGuoShan Fm., LongMenDong, Long Co., Shaan'Xi Prov., China Soudleyan/Marshbrookian - Ordovician 4 - China	Zhang (1983)	Late Ordovician				Discoceras sp. Barrande 1867		deep subtidal
8539	Lower middle section, TaoQiPo Group, TaoQiPo, Yao Co., Shaan'Xi Prov., China Actonian/Onnian - Ordovician 4 - China	Zhang (1983)	Late Ordovician				Discoceras sp. Barrande 1867; Rizoceras sp. Hyatt 1884; Kotoceras sp. Kobayashi 1934		deep subtidal
10389	Fremont Priest Canyon Maysvillian/Richmondian - Colorado	Sweet (1954)	Late Ordovician				Allumettoceras sp. Foerste 1926		deep subtidal
13204	Diamphidiocystis-Bucanopsis Community Of the Brainard Formation Richmondian - Ordovician 5 - Iowa	Frest et al. (1999)	Late Ordovician				Isorthoceras sp. Flower 1962; ? Beloitoceras discrepana		basin, black, deep
26267	Lake Simcoe Area, Ontario, Verulam Formation Lower Member, Kirkfield Quarry Caradocian - Ordovician 4 - Canada	Liberty (1969)	Late Ordovician				Endoceras cf. proteiforme		deep subtidal
26268	Lake Simcoe Area, Ontario, Verulam Formation Lower Member, Ancona Point (S9) Caradocian - Ordovician 4 - Canada	Liberty (1969)	Late Ordovician				"Orthoceras" sp. Bruguiére 1789		deep subtidal
26270	Lake Simcoe Area, Ontario, Verulam Fm Lower Mem, Sturgeon Heights Cottage (S1) Caradocian - Ordovician 4 - Canada	Liberty (1969)	Late Ordovician				"Orthoceras" sp. Bruguiére 1789		deep subtidal
26273	Lake Simcoe Area, Ontario, Verulam Fm Lower Member, Zion South (S7) Caradocian - Ordovician 4 - Canada	Liberty (1969)	Late Ordovician				"Orthoceras" sp. Bruguiére 1789; Endoceras proteiforme		deep subtidal
26293	Lake Simcoe Area, Ontario, Lindsey Formation, Craigleith Vicinity Caradocian - Ordovician 4 - Canada	Liberty (1969)	Late Ordovician				Trocholites ammonius; "Cyrtoceras" sp.; Beloitoceras parksi; Probillingsites primus; Sactoceras typicale; "Spyroceras" bilineatum; Geisonoceras amplicameratum (Hall 1847); Ordogeisonoceras amplicameratum; Ephippiorthoceras sigmoidale; Endoceras proteiforme; Cameroceras trentonensis		deep subtidal
26294	Lake Simcoe Area, Ontario, Lindsey Formation, Kirkfield Vicinity Caradocian - Ordovician 4 - Canada	Liberty (1969)	Late Ordovician				Probillingsites primus		deep subtidal
26295	Lake Simcoe Area, Ontario, Whitby Formation Lower Member, Craigleith Vicinity Caradocian - Ordovician 4 - Canada	Liberty (1969)	Late Ordovician				"Spyroceras" bilineatum; Geisonoceras tenuistriatum; Endoceras proteiforme		deep subtidal
26296	Lake Simcoe Area, Ontario, Whitby Formation Lower Member, Oshawa Creek Caradocian - Ordovician 4 - Canada	Liberty (1969)	Late Ordovician				Geisonoceras tenuistriatum		deep subtidal
32547	Offshore zone +6, Kensington Quadrangle, N of GA Highway 143 Caradoc - Ordovician 4 - Georgia	Allen and Lester (1957)	Late Ordovician				Cyrtoceras sp., Cyrtoceras vallandinghami, Valcouroceras sp. Flower 1943 , Augustoceras sp. Flower 1946, Michelinoceras sp. Foerste 1932		deep subtidal
34563			Late Ordovician				Orthonybyoceras sp. Shimizu and Obata 1935	offshore ramp	deep subtidal
35350	Bighorn - Hunt Mountain Maysvillian/Richmondian - Wyoming	Holland (2003)	Late Ordovician				orthoconic nautiloid		deep subtidal
50639	54S, Narrows, Martinsburg Fm., Giles Co., VA Caradoc - Ordovician 4 - Virginia	Kreisa (1980)	Late Ordovician				Nautiloidea indet. Agassiz 1847		deep subtidal
50645	35S, Narrows, Martinsburg Fm., Giles Co., VA Caradoc - Ordovician 4 - Virginia	Kreisa (1980)	Late Ordovician				Nautiloidea indet. Agassiz 1848		deep subtidal
50648	32P, Narrows, Martinsburg Fm., Giles Co., VA Caradoc - Ordovician 4 - Virginia	Kreisa (1980)	Late Ordovician				Nautiloidea indet. Agassiz 1849		deep subtidal
50650	25S, Narrows, Martinsburg Fm., Giles Co., VA Caradoc - Ordovician 4 - Virginia	Kreisa (1980)	Late Ordovician				Nautiloidea indet. Agassiz 1850		deep subtidal
56000	Subsurface Anticosti Island, Vaureal Fm Ashgill - Ordovician 5 - Canada	Bolton (1970)	Late Ordovician				Geisonoceras sp. Hyatt 1884		basin, black, deep
64476	Bear Creek Quarry, (BC7), Kope Formation, Chile, Ohio Caradocian - Ordovician 4 - Ohio	Novack-Gottshall (1999)	Late Ordovician				Treptoceras duseri (Hall and Whitfield 1875)		deep subtidal
75542	Nanzheng Formation, NZ9 Bed, Liangshan Wufeng - Ordovician 5 - China	Mu (1988)	Late Ordovician				Cephalopoda indet. Cuvier 1798		deep subtidal
76089	Sugar River Limestone, Roaring Brook Caradoc - Ordovician 4 - New York	Titus and Cameron (1976)	Late Ordovician				Endoceras proteiforme		deep subtidal
76090	Sugar River Limestone, Trenton Gorge Caradoc - Ordovician 4 - New York	Titus and Cameron (1976)	Late Ordovician				Endoceras proteiforme		deep subtidal
76091	Denley Limestone, Roaring Brook Caradoc - Ordovician 4 - New York	Titus and Cameron (1976)	Late Ordovician				Trocholites ammonius, Cyrtorizoceras sp. Hyatt in Zittel 1900, Oncoceras constrictum, Geisonoceras lineolatus, Geisonoceras tenuitextum, Geisonoceras tenuistriatum, Ordogeisonoceras amplicameratum, Endoceras proteiforme, Cameroceras trentonense		deep subtidal
76092	Denley Limestone, Trenton Gorge Caradoc - Ordovician 4 - New York	Titus and Cameron (1976)	Late Ordovician				Trocholites ammonius, Cyrtorizoceras sp. Hyatt in Zittel 1900, Oncoceras constrictum, Geisonoceras lineolatus, Geisonoceras tenuitextum, Geisonoceras tenuistriatum, Ordogeisonoceras amplicameratum, Endoceras proteiforme, Cameroceras trentonense		deep subtidal
76093	Denley Limestone, Dolgeville Caradoc - Ordovician 4 - New York	Titus and Cameron (1976)	Late Ordovician				Geisonoceras tenuitextum		deep subtidal
76744	Nowadaga 1st Bridge Shermanian - Ordovician 4 - New York	Rickard and Zenger (1964)	Late Ordovician				Geisonoceras tenuitextum		basin, black, deep
76746	Nowadaga 3rd Bridge Shermanian - Ordovician 4 - New York	Rickard and Zenger (1964)	Late Ordovician				Geisonoceras tenuitextum		basin, black, deep
76749	Nowadaga below Newville Shermanian - Ordovician 4 - New York	Rickard and Zenger (1964)	Late Ordovician				Geisonoceras tenuitextum		basin, black, deep
76750	Nowadaga Creek above Newville Shermanian - Ordovician 4 - New York	Rickard and Zenger (1964	Late Ordovician				Geisonoceras tenuitextum		basin, black, deep
80104	Sularp Shale Formation, Bed: E55-b Caradoc - Ordovician 4 - Sweden	Sheehan (1979)	Late Ordovician				Cephalopoda indet. Cuvier 1798		deep subtidal
85584	Catawba Collection 12 Mohawkian - Ordovician 4 - Virginia	Layou (2009)	Late Ordovician				Cephalopoda informal group 1		deep subtidal
85591	Catawba Collection 20 Mohawkian - Ordovician 4 - Virginia	Layou (2009)	Late Ordovician				Cephalopoda informal group 2		deep subtidal
85592	Catawba Collection 21 Mohawkian - Ordovician 4 - Virginia	Layou (2009)	Late Ordovician				Cephalopoda informal group 3		deep subtidal
85596	Catawba Collection 25 Mohawkian - Ordovician 4 - Virginia	Layou (2009)	Late Ordovician				Cephalopoda informal group 4		deep subtidal
85601	Catawba Collection 30 Mohawkian - Ordovician 4 - Virginia	Layou (2009)	Late Ordovician				Cephalopoda informal group 5		deep subtidal
85602	Catawba Collection 31 Mohawkian - Ordovician 4 - Virginia	Layou (2009)	Late Ordovician				Cephalopoda informal group 6		deep subtidal
Nautil	Harding quarry, 2.5 miles northwest of Canyon City, Fremont County, Colorado, USA	basal part of Fremont formation	5d		USA	Laurentia	Diestoceras
Nautil	Harding quarry, 2.5 miles northwest of Canyon City, Fremont County, Colorado, USA	basal part of Fremont formation	5d		USA	Laurentia	Nanno
Nautil	Harding quarry, 2.5 miles northwest of Canyon City, Fremont County, Colorado, USA	basal part of Fremont limestone	5d		USA	Laurentia	Fayettoceras
Nautil	1.2 km SSE of Liscombe Pools, New South Wales, Australia	limestone breccia at the top of Malongulli Formation, Late Eastonian to Early Bolindian	5d		Australia	Gondwana	Bactroceras
Nautil	2 miles west of Hamburg, Indiana, USA	upper Elkhorn formation	6b		USA	Laurentia	Manitoulinoceras
Nautil	4 RR cut at Sadieville, Scott County, Kentucky, USA	Kope formation, Edenian	5d		USA	Laurentia	Trocholites
Nautil	Addison´s Creek, near Oxford, Ohio, USA	Waynesville member, Richmondian	5d		USA	Laurentia	Armenoceras
Nautil	along Elk creek, just south of Jacksonburg, Butler County, Ohio, USA	near base Blanchester division, upper part of Waynesville shale, Richmondian	5d		USA	Laurentia	Schuchertoceras
Nautil	Anhui, Hanshan	Tangtou Fm	6a		China	Yangtze Block	Michelinoceras
Nautil	Anhui, Jingxian	Wufeng Fm	6c		China	Yangtze Block	Pleurorthoceras
Nautil	at the corner of Percy Street and Fifth Avenue, Ottawa, Ontario, Canada	Cobourg beds, Ottawa Formation	5c		Canada	Laurentia	Tripteroceras
Nautil	Bjerkøya island, Oslo-Asker district, Norway	limestone beds just below thw fine-noduled Trinucleus limestone	5d		Norway	Baltica	Lyckholmoceras
Nautil	Blanchester, Cinton County, Ohio, USA	Waynesville member, Richmondian	5d		USA	Laurentia	Pleurorthoceras
Nautil	boat-landing at foot of Sussex Street, Ottawa, Ontario, Canada	Cobourg beds, Ottawa Formation	5c		Canada	Laurentia	Metaspyroceras
Nautil	boat-landing, Neoean Point, at turn in Sussex Street, Ottawa, Ontario, Canada	Cobourg beds, Ottawa formation	5c		Canada	Laurentia	Gorbyoceras
Nautil	Booth Street at the corner of Elm Street, Ottawa, Ontario, Canada	Cobourg beds, Ottawa Formation	5c		Canada	Laurentia	Charactoceras
Nautil	Caesars Creek dam site, Warren County, Ohio, USA	Waynesville facies of Bull Fork formation, lower Richmondian	5d		USA	Laurentia	Treptoceras
Nautil	carpark by cafe in Llanddowror, Dyfed, Wales	Sholeshok Limestone Killey Bridge Formation, Richmondian	6a		UK	Laurentia	Michelinoceras
Nautil	Chongqing, Qijiang	Baota Fm	5c		China	Yangtze Block	Richardsonoceras
Nautil	Chongqing, Xiushan	Baota Fm	5c		China	Yangtze Block	Discoceras
Nautil	Cincinnati, Hamilton County, Ohio, USA	Kope Formation, Edenian part	5d		USA	Laurentia	Triendoceras
Nautil	Cincinnati, Ohio, USA	Point Pleasant Beds	5c		USA	Laurentia	Isorthoceras
Nautil	Cincinnati, Ohio, USA	Corryville, Maysville	5d		USA	Laurentia	Oncoceras
Nautil	Clarkesville, Ohio, USA	Orthoceras fosteri beds, at the base of the Clarksville division	5d		USA	Laurentia	Cameroceras
Nautil	Clarkesville, Ohio, USA	Waynesville beds (either Ft. Ancient or Clarksville members)	5d		USA	Laurentia	Clarkesvillia
Nautil	Clarkesville, Ohio, USA	Waynesville member, Richmondian	5d		USA	Laurentia	Pleurorthoceras
Nautil	Clarkesville, Ohio, USA	trilobite beds, lower Waynesville beds	5d		USA	Laurentia	Zitteloceras
Nautil	Clarkesville, Ohio, USA	Orthoceras duseri beds, uppermost Fort Ancient beds, lower Waynesville	5d		USA	Laurentia	Oncoceras
Nautil	cliff at turn in Sussex Street, near Nepean Point, Ottawa, Ontario, Canada	Cobourg beds, Ottawa Formation	5c		Canada	Laurentia	Diestoceras
Nautil	Clinton County, Ohio, USA	Waynesville member, Richmondian	5d		USA	Laurentia	Treptoceras
Nautil	Cobourg, Ontario, Canada	Cobourg limestone	5c		Canada	Laurentia	Probillingsites
Nautil	Collingwood, Ontario, Canada	Cobourg limestone	5c		Canada	Laurentia	Probillingsites
Nautil	Colorado Fuel and Iron Company quarry, about 2 miles northwest of Canon City, Colorado, USA	basal part of Fremont limestone	5d		USA	Laurentia	Beloitoceras
Nautil	Colorado Fuel and Iron Company quarry, about 2 miles northwest of Canon City, Colorado, USA	basal part of Fremont limestone	5d		USA	Laurentia	Probillingsites
Nautil	Cooks Range, New Mexico, USA	lower part of Hebertella-Rhynchotrema-Platystrophia-zone, Aleman limestone	5c		USA	Laurentia	Armenoceras
Nautil	corner of Lorne Avenue and Elm Street, Ottawa, Ontario, Canada	Cobourg beds, Ottawa Formation	5c		Canada	Laurentia	Isorthoceras
Nautil	Curdsville, Kentucky, USA	Curdsville member, Trenton formation	5c		USA	Laurentia	Deiroceras
Nautil	Currajong Park, 1 km NNW of Gunningbland, New South Wales, Australia	upper parts od Goonumbla Volcanics, early Bolindian	6a		Australia	Gondwana	Paradiscoceras
Nautil	Dent, Hamilton County, Ohio, USA	basal Fairview formation, Maysvillian	5d		USA	Laurentia	Treptoceras
Nautil	Dyfed, Wales, Uk	Sholeshok Limestone Killey Bridge Formation, Richmondian	6a		UK	Avalonia	Strandoceras
Nautil	east of Collingwood, Ontario, Canada	Cobourg limestone	5c		Canada	Laurentia	Probillingsites
Nautil	East-Canada creek, at Canajoharie, Cold spring, on the Erie canal, New York, USA	Utica shale	5c		USA	Laurentia	Trocholites
Nautil	edge of Black River, 1.5 miles west of Watertown, Jefferson County, New York, USA	Chaumont limestone	5b		USA	Laurentia	Gonioceras
Nautil	Eight Mile Mountain, north of Parkdale road, between 4 and 8 miles north of Canyon City, Colorado, USA	basal part of Fremont limestone	5d		USA	Laurentia	Neumatoceras
Nautil	Eight Mile Mountain, north of the Parkdale Road, between 4 and 8 miles north of Canyon City, Colorado, USA	granular limestone, basal part of Fremont limestone	5d		USA	Laurentia	Charactoceras
Nautil	Eight Mile Mountain, north of the Parkdale road, between 4 and 8 miles north of Canyon City, Colorado, USA	basal part of Fremont limestone	5d		USA	Laurentia	Cyrtogomphoceras
Nautil	Eight Mile Mountain, north of the Parkdale road, between 4 and 8 miles north of Canyon City, Colorado, USA	basal part of Fremont formation	5d		USA	Laurentia	Oonoceras
Nautil	Eight Mile Mountain, north of the Parkdale road, between 4 and 8 miles north of Canyon City, Colorado, USA	basal part of Fremont limestone	5d		USA	Laurentia	Fremontoceras
Nautil	Eight Mile Mountain, north of the Parkdale road, between 4 and 8 miles north of Canyon City, Fremont County, Colorado, USA	basal part of Fremont limestone	5d		USA	Laurentia	Fayettoceras
Nautil	exposure between Arnestadstrand and Asker, Oslo-Asker district, Norway	Ampyx limestone (4abeta)	5a		Norway	Baltica	Discoceras
Nautil	exposures in a creek south of College Corner, near the Indiana border, Ohio, USA	Elkhorn beds	6b		USA	Laurentia	Oncoceras
Nautil	Fifth Avenue, Ottawa, Ontario, Canada	Cobourg beds, Ottawa Formation	5c		Canada	Laurentia	Beloitoceras
Nautil	Flat Fork Creek, Warren County, Ohio, USA	T. duseri shale, Waynesville facies of Bull Fork formation, lower Richmondian	5d		USA	Laurentia	Treptoceras
Nautil	Fornebo airport, Oslo, Oslo-Asker district, Norway	Ampyx limestone (4abeta)	5a		Norway	Baltica	Discoceras
Nautil	Georgetown, Brown County, Ohio, USA	basal Fairview formation, Maysvillian	5d		USA	Laurentia	Treptoceras
Nautil	Guizhou, Fenggang	Baota Fm	5c		China	Yangtze Block	Richardsonoceras
Nautil	Guizhou, Fenggang	Baota Fm	5c		China	Yangtze Block	Fenggangoceras
Nautil	Guizhou, Fenggang	Baota Fm	5c		China	Yangtze Block	Dongkaloceras
Nautil	Harding quarry, 2.5 miles northwest of Canyon City, Colorado, USA	granular limestone, basal part of Fremont limestone	5d		USA	Laurentia	Charactoceras
Nautil	Harper´s Branch, Oldenburg, Indiana, USA	Clarkesville member, Waynesville formation	5d		USA	Laurentia	Diestoceras
Nautil	Harpers Run, Warren County, Ohio? USA	Waynesville facies of Bull Fork formation, lower Richmondian	5d		USA	Laurentia	Treptoceras
Nautil	Hendersons Bay, Jefferson county, New York, USA	Copenhagen and Lowville	5b		USA	Laurentia	Actinoceras
Nautil	High Bridge, Kentucky, USA	Lebanon member, Camp Nelson formation, Chazyan	5b		USA	Laurentia	Leurorthoceras
Nautil	High Bridge, Kentucky, USA	Lebanon member, Camp Nelson formation, Chazyan	5b		USA	Laurentia	Actinoceras
Nautil	Holland Patent, New York, USA	Upper Utica shale	5c		USA	Laurentia	Gorbyoceras
Nautil	Holland Patent, New York, USA	Upper Utica shale	5c		USA	Laurentia	Metaspyroceras
Nautil	Hubei, Changyang	Baota Fm	5d		China	Yangtze Block	Eosomichelinoceras
Nautil	Hubei, Changyang	Baota Fm	5a		China	Yangtze Block	Lituites
Nautil	Hubei, Fangxian	Baota Fm	5a		China	Yangtze Block	Cyclolituites
Nautil	Hubei, Yichang	Baota Fm	5d		China	Yangtze Block	Richardsonoceras
Nautil	Hubei, Yichang	Baota Fm	5d		China	Yangtze Block	Beloitoceras
Nautil	Hubei, Yichang	Baota Fm	5b		China	Yangtze Block	Dideroceras
Nautil	Hubei, Yichang	Baota Fm	5c		China	Yangtze Block	Sactorthoceras
Nautil	Hubei, Yichang	Baota Fm	5c		China	Yangtze Block	Huanghuachangoceras
Nautil	Hubei, Yichang	Baota Fm	5c		China	Yangtze Block	Graciloceras
Nautil	Hubei, Yichang	Baota Fm	5c		China	Yangtze Block	Ormoceras
Nautil	Indian lands, Kenyon township, Ontario, Canada	Cobourg beds, Ottawa Formation	5c		Canada	Laurentia	Deiroceras
Nautil	Isle of Ildjernet, Oslofjord, Oslo-Asker district, Norway	Ampyx limestone (4abeta)	5a		Norway	Baltica	Discoceras
Nautil	just east of Fort Thomas, Campbell County, Kenucky, USA	Kope formation, Edenian	5d		USA	Laurentia	Treptoceras
Nautil	Kenton County, Kentucky, USA	Point Pleasant of Clays Ferry Formation	5c		USA	Laurentia	Isorthoceras
Nautil	Lebanon, Tennessee, USA	Lebanon member, Camp Nelson formation, Chazyan	5b		USA	Laurentia	Leurorthoceras
Nautil	Licking Hole Creek, Cliefden Caves area, New South Wales, Australia	basal part of Malongulli Formation, Late Eastonian	5d		Australia	Gondwana	Bactroceras
Nautil	Little Calumett creek, 6 miles south of Louisiana, Missouri, USA	cephalopod bed, base of Maquoketa formation	5d		USA	Laurentia	Cameroceras
Nautil	Little Hickman section B, Jessamine County, Kentucky, USA	Curdsville limestone member, of Lexington Limestone, Kirkfieldian	5c		USA	Laurentia	Deiroceras
Nautil	Madison, Indiana, USA	Waynesville member, Richmondian	5d		USA	Laurentia	Cameroceras
Nautil	Mandurama, New South Wales, Australia	thin limestone correlated with the Malongulli Formation, Late Eastonian to Early Bolindian	5d		Australia	Gondwana	Bactroceras
Nautil	Mercer county, Kentucky, USA	Curdsville, Trentonian	5c		USA	Laurentia	Endoceras
Nautil	Middleville, Herkimer County, New York, USA	Poland member, Sherman Fall limestone, Trentonian	5c		USA	Laurentia	Kionoceras
Nautil	Mjør, Gran, Hadeland district, Norway	Gagnum Shale	5d		Norway	Baltica	Discoceras
Nautil	Montreal, Quebec, Canada	Cobourg beds, Ottawa Formation	5c		Canada	Laurentia	Deiroceras
Nautil	Moscow, Clermont County, Ohio, USA	Fulton beds, Kope Formation	5d		USA	Laurentia	Triendoceras
Nautil	Mt. Airy Forest, Cincinnati, Ohio, USA	middle of Fairmount formation	5d		USA	Laurentia	Troedssonoceras
Nautil	Murray Bay, Quebec, Canada Whitby, Collingwood, Ontario, Canada	Utica shale	5c		Canada	Laurentia	Trocholites
Nautil	natural bridge of the Perch River, near Limerick, New York, USA	Chaumont limestone	5b		USA	Laurentia	Gonioceras
Nautil	near Clarkesville, Ohio, USA	Orthoceras fosteri zone, near the top of the Ancient Member, basal member of Waynesville	5d		USA	Laurentia	Gorbyoceras
Nautil	near Quondong, New South Wales, Australia	Gerybong Limestone Member, Daylesford Limestone, Early Eastonian	5c		Australia	Gondwana	Trocholites
Nautil	near Quondong, New South Wales, Australia	Gerybong Limestone Member, Daylesford Limestone, early Eastonian	5c		Australia	Gondwana	Paradiscoceras
Nautil	near Watertown, Jefferson County, New York, USA	Chaumont limestone, Black River group	5b		USA	Laurentia	Tripteroceras
Nautil	Near Waynesville, Ohio, USA	Waynesville member, Richmondian	5d		USA	Laurentia	Manitoulinoceras
Nautil	New York, USA	Whetstone Gulf shale	5d		USA	Laurentia	Ormoceras
Nautil	New York, USA	Pulaski shale	5d		USA	Laurentia	Treptoceras
Nautil	New York, USA	Utica shale	5c		USA	Laurentia	Trocholites
Nautil	Notre Dame cemetary, Eastview, Ontario, Canada	Cobourg beds, Ottawa formation	5c		Canada	Laurentia	Probillingsites
Nautil	old quarry 1.5 km ENE of Gunningbland, New South Wales, Australia	siltstone, Malongulli Formation equivalent, Late Eastonian to Early Bolindian	5d		Australia	Gondwana	Bactroceras
Nautil	old quarry, east of Slate Quarry Bridge, Craigbardahessaigh, Northern Ireland	Killey Bridge formation, Ashgill, Silurian	6a		UK	Laurentia	Endoceras
Nautil	Oneida County, New York, USA	Utica shale, Trenton	5c		USA	Laurentia	Isorthoceras
Nautil	Ontario, Canada	Cobourg beds, Ottawa Formation	5c		Canada	Laurentia	Ephippiorthoceras
Nautil	Orphanage Road roadcut, Ft. Mitchell Kenton County, Kentucky, USA	Kope formation	5d		USA	Laurentia	Trocholites
Nautil	Orphanage Road, Kenton County, Kentucky, USA	Kope Formation, Edenian part	5d		USA	Laurentia	Triendoceras
Nautil	Oslo-Asker district, Norway	Ampyx limestone (4abeta)	5a		Norway	Baltica	Ancistroceras
Nautil	Ottawa, Côte des Neiges, Canada	Cobourg beds, Ottawa Formation	5c		Canada	Laurentia	Deiroceras
Nautil	overgrown quarry near Craigbardahessaigh, northern Ireland	Killey Bridge Formation, Richmondian	6a		UK	Laurentia	Gorbyoceras
Nautil	overgrown quarry near Craigbardahessaigh, northern Ireland	Killey Bridge Formation, Richmondian	6a		UK	Laurentia	Tyrioceras
Nautil	overgrown quarry near Craigbardahessaigh, northern Ireland	Killey Bridge Formation, Richmondian	6a		Ireland	Laurentia	Diestoceras
Nautil	overgrown quarry near Craigbardahessaigh, northern Ireland	Killey Bridge Formation, Richmondian	6a		Ireland	Laurentia	Pleurorthoceras
Nautil	overgrown quarry near Craigbardahessaigh, northern Ireland	Killey Bridge Formation, Richmondian	6a		UK	Laurentia	Michelinoceras
Nautil	overgrown quarry near Craigbardahessaigh, northern Ireland	Killey Bridge Formation, Richmondian	6a		UK	Laurentia	Charactoceras
Nautil	overgrown quarry near Craigbardahessaigh, northern Ireland	Killey Bridge Formation, Richmondian	6a		UK	Laurentia	Diestoceras
Nautil	overgrown quarry near Craigbardahessaigh, northern Ireland	Killey Bridge Formation, Cautleyan, TC6a	6a		UK	Laurentia	Faberoceras
Nautil	Oxford, Butler County, Ohio, USA	T. duseri shale, Waynesville facies of Bull Fork formation, lower Richmondian	5d		USA	Laurentia	Treptoceras
Nautil	Pont Rouge, Portneuf County, Quebec, Canada	Lower Trenton	5c		Canada	Laurentia	Oncoceras
Nautil	Pont Rouge, Portneuf County, Quebec, Canada	Lower Trenton	5c		Canada	Laurentia	Beloitoceras
Nautil	Pont Rouge, Portneuf County, Quebec, Canada	Lower Trenton	5c		Canada	Laurentia	Oncoceras
Nautil	Pont Rouge, Portneuf County, Quebec, Canada	Lower Trenton	5c		Canada	Laurentia	Cyrtorizoceras
Nautil	Portneuf County, Quebec, Canada	Lower Trenton	5c		Canada	Laurentia	Beloitoceras
Nautil	Priest Canyon, four miles northwest of Canon City, Colorado, USA	lower 10 feet of Fremont Formation	5d		USA	Laurentia	Ephippiorthoceras
Nautil	Rauskjaer, Vestfjorden, Oslo-Asker district, Norway	Tretaspis limestone (4c beta) or Tretaspis shale (4c gamma)	5d		Norway	Baltica	Broeggeroceras
Nautil	reidlin Road section, base, Forest Hills, Kenton County, Kentucky, USA	basal Fairview formation, Maysvillian	5d		USA	Laurentia	Treptoceras
Nautil	river cliff north of Wellington Street and west of Bay Street, Ottawa, Ontario, Canada	Cobourg beds, Ottawa Formation	5c		Canada	Laurentia	Leurorthoceras
Nautil	road 42 roadcut northeast of Waynesville, Warren County, Ohio, USA	T. duseri shale, Waynesville facies of Bull Fork formation, lower Richmondian	5d		USA	Laurentia	Treptoceras
Nautil	road metal quarry 0.25 mile north of road bridge, 2.1 miles west of Hamburg, Indiana, USA	upper Elkhorn formation	6b		USA	Laurentia	Schuchertoceras
Nautil	Rochesterville, Ottawa, Ontario, Canada	Cobourg beds, Ottawa Formation	5c		Canada	Laurentia	Metaspyroceras
Nautil	Sadieville, Scott County, Kentucky, USA	Clays ferry formation, Edenian	5c		USA	Laurentia	Treptoceras
Nautil	Slottsbakken, Oslo, Norway	Ampyx limestone (4abeta)	5a		Norway	Baltica	Sweetoceras
Nautil	south bank of Little River, near Craigbardahessaigh, northern Ireland	Killey Bridge Formation, Richmondian	6a		Ireland	Laurentia	Pleurorthoceras
Nautil	south bank of Little River, near Craigbardahessaigh, northern Ireland	Killey Bridge Formation, Richmondian	6a		UK	Laurentia	Gorbyoceras
Nautil	south bank of Little River, near Craigbardahessaigh, northern Ireland	Killey Bridge Formation, Richmondian	6a		UK	Laurentia	Tyrioceras
Nautil	south bank of Little River, near Craigbardahessaigh, northern Ireland	Killey Bridge Formation, Richmondian	6a		UK	Laurentia	Michelinoceras
Nautil	South Sandy Creek, at Wardwell, three miles southwest of Adams, New York, USA	Cobourg limestone	5c		USA	Laurentia	Probillingsites
Nautil	south side of Llanfawr Quarry, Llandrindod Wells, Pwys, Wales, UK	Nemagraptus gracilis Shales, Nemagraptus gracilis-zone, Llandeilo, Silurian	5a		UK	Avalonia	Allumettoceras
Nautil	Stony Hollow, Clarksville, Clinton County, Ohio, USA	Waynesville facies of Bull Fork formation, lower Richmondian	5d		USA	Laurentia	Treptoceras
Nautil	Stony Run, Warren County, Clarksville, Clinton County, USA	Waynesville facies of Bull Fork formation, lower Richmondian	5d		USA	Laurentia	Treptoceras
Nautil	Sugarloaf Creek, east of Sugarloaf Road, New South Wales, Australia,	limestone breccia at the top of Malongulli Formation, Early Bolindian	6a		Australia	Gondwana	Bactroceras
Nautil	US road 42 roadcut, Warren County, Ohio, USA	Waynesville facies of Bull Fork formation, lower Richmondian	5d		USA	Laurentia	Treptoceras
Nautil	vicinity of Clarkesville, Ohio, USA	Orthoceras duseri bed, Fort Ancient Member, Waynesville formation	5d		USA	Laurentia	Manitoulinoceras
Nautil	Weisburg, Indiana, USA	Waynesville facies of Bull Fork formation, lower Richmondian	5d		USA	Laurentia	Orthonybyoceras
Nautil	West Covington, Kentucky, USA	Point Pleasant beds, Cynthiana limestone	5c		USA	Laurentia	Oncoceras
Nautil	west end of Fifth avenue, Otawa, Ontario, Canada	Coburg beds, Ottwa formation	5c		Canada	Laurentia	Metaspyroceras
Nautil	west end of Fifth Avenue, Ottawa, Ontario, Canada	Cobourg beds, Ottawa formation	5c		Canada	Laurentia	Gorbyoceras
Nautil	west end of Fifth Avenue, Ottawa, Ontario, Canada	Cobourg beds, Ottawa Formation	5c		Canada	Laurentia	Leurorthoceras
Nautil	west of Bromide, 18 miles southwest of Coalgate, Johnston County, Oklahoma, USA	upper Viola limestone	5c		USA	Laurentia	Westonoceras
Nautil	west of Fossil Hill, New South Wales, Australia	Gerybong Limestone Member, Daylesford Limestone, Early Eastonian	5c		Australia	Gondwana	Paradiscoceras
Nautil	west side of Dow´s Lake, Ottawa, Ontario, Canada	Cobourg beds, Ottawa formation	5c		Canada	Laurentia	Armenoceras
Nautil	Huanghuachang section, Yichang, Hubei, China	Miaopo Formation	5a		China	South China Block	Michelinoceras, Lituites, Cyclolituites, Sinoceras, Eosomichelinoceras, Dideroceras
Nautil	Huanghuachang section, Yichang, Hubei, China	top beds of Miaopo Formation	5a		China	South China Block	Michelinoceras, Lituites, Sinoceras, Eosomichelinoceras
Nautil	Wuwei, Anhui Province	Datienba Formation	4b-5a		China	South China Block	Lituites, Cyclolituites, Michelinoceras
Nautil	Huanghuachang section, Yichang, Hubei, China	Pagoda Formation	5		China	South China Block	Sinoceras
Nautil	Huanghuachang section, Yichang, Hubei, China	Upper part of Pagoda Formation	5		China	South China Block	Michelinoceras, Sinoceras
Nautil	Prague Basin	Dobrotiva Formation	4c		Czech Republic		Curtoceras
Nautil	Prague Basin	Dobrotiva Formation	4c		Czech Republic		“Orthoceras” arctinens Barr.
Nautil	Prague Basin	Liben Formation, Caradocian	5a		Czech Republic		“Orthoceras” fractum Barrande
Nautil	Prague Basin	in the Bicuspina (Brachiopod) Community at the top of Letna Formation, Caradocian			Czech Republic		orthoconic nautiloids
Nautil	Prague Basin	Liben Formation, Caradocian	5a		Czech Republic		“Orthoceras”(Isorthoceras) bisignatum Barrande
Nautil	Prague Basin	Letna Formation, Caradocian	5		Czech Republic		“Orthoceras” fractum Barrande
Nautil	Prague Basin	Vinice Formation, Caradocian	5		Czech Republic		“Orthoceras”(Isorthoceras) bisignatum Barrande
Nautil	Prague Basin	Vinice Formation, Caradocian	5		Czech Republic		“Orthoceras” importunum Barrande
Nautil	Prague Basin	Zahorany Formation, Caradocian	5		Czech Republic		“Orthoceras” fractum Barrande
Nautil	Prague Basin	Zahorany Formation, Caradocian	5		Czech Republic		“Orthoceras”(Isorthoceras) bisignatum Barrande
Nautil	Prague Basin	Zahorany Formation, Caradocian	5		Czech Republic		“Orthoceras ingeuuum Barrande
Nautil	Prague Basin	Zahorany Formation, Caradocian	5		Czech Republic		“Orthoceras preacox Barrande
Nautil	Prague Basin	Zahorany Formation, Caradocian	5		Czech Republic		“Orthoceras” aff. Sodale Barrande
Nautil	Prague Basin	Zahorany Formation, Caradocian	5		Czech Republic		“Orthoceras”vrazense Barrande
Nautil	Prague Basin	Bohdalec Formation, Caradocian	5		Czech Republic		“Orthoceras” aff. Sodale Barrande
Nautil	Prague Basin	Bohdalec Formation, Caradocian	5		Czech Republic		“Orthoceras”(Isorthoceras) bisignatum Barrande
Nautil	Prague Basin	Rafanoglossa leiskowskiensis Community (BA6), Kralov Dvur, Caradocian	6		Czech Republic		“Orthoceras” aff. Sodale Barrande
Nautil	Prague Basin	Rafanoglossa leiskowskiensis Community (BA6), Kralov Dvur, Caradocian	5		Czech Republic		“Orthoceras” disruptum Barrande
Nautil	Prague Basin	Rafanoglossa leiskowskiensis Community (BA6), Kralov Dvur, Caradocian	5		Czech Republic		“Orthoceras” elota Barrande
Nautil	Prague Basin	Rafanoglossa leiskowskiensis Community (BA6), Kralov Dvur, Caradocian	5		Czech Republic		“Orthoceras” erosum Barrande
Nautil	Prague Basin	Rafanoglossa leiskowskiensis Community (BA6), Kralov Dvur, Caradocian	5		Czech Republic		“Orthoceras” aff. Expectans Barrande
Nautil	Prague Basin	Rafanoglossa leiskowskiensis Community (BA6), Kralov Dvur, Caradocian	5		Czech Republic		“Orthoceras” gratiosum Barrande
Nautil	Prague Basin	Rafanoglossa leiskowskiensis Community (BA6), Kralov Dvur, Caradocian	5		Czech Republic		“Orthoceras” interpolatum Barrande
Nautil	Prague Basin	Rafanoglossa leiskowskiensis Community (BA6), Kralov Dvur, Caradocian	5		Czech Republic		“Orthoceras” scabiosum Barrande
Nautil	Prague Basin	Rafanoglossa leiskowskiensis Community (BA6), Kralov Dvur, Caradocian	5		Czech Republic		“Orthoceras” aff. Vrazense Barrande
Nautil	Prague Basin	Rafanoglossa leiskowskiensis Community (BA6), Kralov Dvur, Caradocian	5		Czech Republic		Kionoceras” evictum Barrande
Nautil	Prague Basin	Rafanoglossa leiskowskiensis Community (BA6), Kralov Dvur, Caradocian	5		Czech Republic		Anaspyroceras obscurum Barrande
Nautil	Rauchkofel Süd, Carnic Alps, Austria	Uggwa Limestone, Ashgillian	6		Austria		Endoceras
Nautil	Rauchkofel Süd, Carnic Alps, Austria	Uggwa Limestone, Ashgillian	6		Austria		Geisonoceras
Nautil	Rauchkofel Süd, Carnic Alps, Austria	Uggwa Limestone, Ashgillian	6		Austria		Michelinoceras sp. 1
Nautil	Rauchkofel Süd, Carnic Alps, Austria	Uggwa Limestone, Ashgillian	6		Austria		Michelinoceras sp. 2
Nautil	Cellon, Carnic Alps, Austria	Uggwa Limestone, Ashgillian	6		Austria		Michelinoceras sp. 2
Nautil	Cellon, Carnic Alps, Austria	Uggwa Limestone, Ashgillian	6		Austria		Orthoceras cf. Regulare
Nautil	Oberbuchach1, Carnic Alps, Austria	Uggwa Limestone, Ashgillian	6		Austria		Lituites ? sp.
Nautil	Oberbuchach1, Carnic Alps, Austria	Uggwa Limestone, Ashgillian	6		Austria		Arionoceratidae indet (Isorthoceras)

## Sheet: cephs_shallow
Cephalopod occurrences in depositional environments of the neritic (data from Nautil, see Kröger & Zhang, 2009)
Formation	Country	Location	Time Slice (IGCP 410) Lower Boundary	Time Slice (IGCP 410) Uppet Boundary		Paleocontinent	Genus
100 feet below third sandstone, Simpson group, Early Chazyan	USA	North of Springer, Carter county, Oklahoma, USA	4c		USA	Laurentia	Wutinoceras													64.4628	o			?Tangen, Gjøvik, Toten district, Norway
170 feet above base, Table Head formation	Canada	Newfoundland, Canada	4b		Canada	Laurentia	Wutinoceras													62.8099	E			0.5 mile above the mouth of Yellow Gulch,IIkes Canyon, Toquima Range, Nevada, USA
251 feet below the top of the Antilope valley Limestone	USA	Hot Creek Range, Nevada, USA	4c		USA	Laurentia	Wutinoceras													52.0661	A			1 1/4 miles southwest of South Hero, Vermont, USA
500 feet above base of Oil Creek Limestone	USA	Arbuckle Mountains, Carter County, Oklahoma, USA	4c		USA	Laurentia	Wutinoceras													21.4876	l			Anhui Hubei, Wuwei Changyang
Cephalopd Shale	Norway	Isle of Helgøya, Lake Mjøsa, Nes-Hamar district, Norway	4c		Norway	Baltica	Cyclolituites													19.0083	t			Anhui, Shitai
Cephalopd Shale	Norway	Lunder Farm, Hadeland district, Norway	4c		Norway	Baltica	Cyclolituites													12.3967	Op			Anhui, Suxian
Cephalopd Shale	Norway	Nes-Hamar district, Norway	4c		Norway	Baltica	Cyclolituites													12.3967	onc			Arbuckle Mountains, Carter County, Oklahoma, USA
Cephalopd Shale	Norway	Hovindsholm, Isle of Helgøya, Lake Mjøsa, Nes-Hamar district, Norway	4c		Norway	Baltica	Cyclolituites													1.65289	ell			Aru, river Kunda, Estonia
Cephalopd Shale	Norway	Lake Mjøsa, Norway	4c		Norway	Baltica	Cyclolituites													1.65289	disc			Aseri, Estonia
Cephalopod Shale	Norway	Hovstangen, Gran, Hadeland district, Norway	4c		Norway	Baltica	Valcouroceras													1.65289	bath			Beijing, Xishan
Cephalopod Shale	Norway	Hovindsholm, Isle of Helgøya, Lake Mjøsa, Nes-Hamar district, Norway	4c		Norway	Baltica	Stereoplasmocerina																	Beneath New York-Vermont bridge at Crown Point, New York, USA
Cephalopod Shale	Norway	Hovindsholm, Isle of Helgøya, Lake Mjøsa, Nes-Hamar district, Norway	4c		Norway	Baltica	Trocholites																	Billerud, Toten district, Norway
Cephalopod Shale	Norway	Hovindsholm, Isle of Helgøya, Lake Mjøsa, Nes-Hamar district, Norway	4c		Norway	Baltica	Allumettoceras																	Chazy, Clinton County, New York, USA
Cephalopod Shale	Norway	Hovindsholm, Isle of Helgøya, Lake Mjøsa, Nes-Hamar district, Norway	4c		Norway	Baltica	Strandoceras																	Chongqing, Xiushan
Cephalopod shale	Norway	Hovindsholm, Isle of Helgøya, Lake Mjøsa, Nes-Hamar district, Norway	4c		Norway	Baltica	Nybyoceras																	cliff forming the north wall of IIkes Canyon, Toquima Range, Nevada, USA
cephalopod shale	Norway	southern coast of Helgoeya, Lake Mjoesa, Nes-Hammar district, Norway	4c		Norway	Baltica	Hoeloceras																	Dalarna, Sweden
Cephalopod Shale	Norway	Melbostad, Hadeland district, Norway	4c		Norway	Baltica	Trocholites																	erratic boulder, between Nes and Ringsaker, Nes-Hamar district, Norway
Cephalopod Shale	Norway	Hovindsholm, Isle of Helgøya, Lake Mjøsa, Nes-Hamar district, Norway	4c		Norway	Baltica	Trilacinoceras																	Furuberget, Nes-Hamar district, Norway
Cephalopod Shale	Norway	Lunder Farm, Hadeland district, Norway	4c		Norway	Baltica	Cyclolituites																	Gargamelle Cove, just southeast of the Port-au-Choix Peninsula, Newfoundland, Canada
Cephalopod Shale	Norway	Hovindsholm, Isle of Helgøya, Lake Mjøsa, Nes-Hamar district, Norway	4c		Norway	Baltica	Trocholites																	Guizhou, Duyun
Cephalopod Shale	Norway	Billerud, Toten district, Norway	4c		Norway	Baltica	Discoceras																	half mile south of Ferrisburg, Vermont, USA
Cephalopod Shale	Norway	Hovindsholm, Isle of Helgøya, Lake Mjøsa, Nes-Hamar district, Norway	4c		Norway	Baltica	Stereoplasmoceras																	Hebei, Kaiping
Cephalopod Shale	Norway	Hovindsholm, Isle of Helgøya, Lake Mjøsa, Nes-Hamar district, Norway	4c		Norway	Baltica	Stereoplasmocerina																	Hebei, Tangshan
Cephalopod Shale	Norway	Toten district Norway	4c		Norway	Baltica	Sweetoceras																	Hot Creek Range, Nevada, USA
Cephalopod Shale	Norway	erratic boulder, between Nes and Ringsaker, Nes-Hamar district, Norway	4c		Norway	Baltica	Rhynchorthoceras																	Hov, Toten district, Norway
Cephalopod Shale	Norway	Hovindsholm, Isle of Helgøya, Lake Mjøsa, Nes-Hamar district, Norway	4c		Norway	Baltica	Sweetoceras																	Hovindsholm, Isle of Helgøya, Lake Mjøsa, Nes-Hamar district, Norway
Cephalopod Shale	Norway	Hov, Toten district, Norway	4c		Norway	Baltica	Trocholites																	Hovstangen, Gran, Hadeland district, Norway
Cephalopod Shale	Norway	Isle of Helgøya, Lake Mjøsa, Nes-Hamar district, Norway	4c		Norway	Baltica	Rhynchorthoceras																	Hubei Hunan Xizang, widely distributed
Cephalopod shale, Middle Ordovic	Norway	Isle of Helgøya, Lake Mjøsa, Nes-Hamar district, Norway	4c		Norway	Baltica	Bathmoceras																	Hubei Hunan, widely distributed
Chazy limestone, C1	USA	Isle La Motte, Lake Champlain, USA	4c		USA	Laurentia	Valcouroceras																	Hubei Zhejiang, Changyang Yuhang
Chazy limestone, C1	USA	Valcour Island, Lake Champlain, New York, USA	4c		USA	Laurentia	Valcouroceras																	Hubei, Changyang
Chazy limestone, Llandeilo	USA	Isle La Motte, Lake Champlain, USA	4c		USA	Laurentia	Cameroceras																	Hubei, Yichang
Chazy limestone, Llandeilo	USA	Little Monty Bay, southeast of Chazy village, Clinton County, New York, USA	4c		USA	Laurentia	Cameroceras																	Hubei, Yidu
Chazy limestone, Llandeilo	USA	Valcour island, Isle La Motte, Lake Champlain, USA	4c		USA	Laurentia	Cameroceras																	Hubei, Zigui
Chazyan, Llandeilo	USA	Valcour section, shore of Lake Champlain, Clinton County, New York, USA	4c		USA	Laurentia	Vaginoceras																	Hulterstad, Isle of Öland, Sweden
Chazyan, Llandeilo	USA	Isle La Motte, Lake Champlain, USA	4c		USA	Laurentia	Vaginoceras																	Hunan, Dayong
Chazyan, Llandeilo	USA	Isle La Motte, Lake Champlain, USA	4c		USA	Laurentia	Proteoceras																	Hunan, Longshan
Chazyan, Llandeilo	USA	Valcour Island, Lake Champlain, New York, USA	4c		USA	Laurentia	Vaginoceras																	Hunan, Sangzhi
Chazyan, Llandeilo	USA	Little Monty Bay, southeast of Chazy village, Clinton County, New York, USA	4c		USA	Laurentia	Vaginoceras																	Hunan, Shimen
Crown Point Limestone	USA	half mile south of Ferrisburg, Vermont, USA	4c		USA	Laurentia	Perkinsoceras																	Ikes Canyon, Toquima range, Nevada, USA
Crown Point limestone, Middle Chazyan	USA	Beneath New York-Vermont bridge at Crown Point, New York, USA	4c		USA	Laurentia	Vaningenoceras																	Iru, Estonia
Crown point, Chazyan	Canada	north side of Port aux Choix, Newfoundland, Canada	4c		Canada	Laurentia	Deltoceras																	Isle La Motte, Lake Champlain, USA
Cyclocrinus beds	Norway	Furuberget, Nes-Hamar district, Norway	4c		Norway	Baltica	Discoceras																	Isle of Helgøya, Lake Mjøsa, Nes-Hamar district, Norway
Cyclocrinus beds	Norway	?Tangen, Gjøvik, Toten district, Norway	4c		Norway	Baltica	Discoceras																	Isle of Öland, Sweden
Dawan Fm	China	Hubei, Yichang	3a	3b	China	Yangtze Block	Chisiloceras																	Jiangsu, Jurong
Dawan Fm	China	South China, widely distributed	3a	3b	China	Yangtze Block	Chisiloceras																	Jiangsu, Jurong Lunshan
Dawan Fm	China	Jiangsu, Jurong Lunshan	3a	3b	China	Yangtze Block	Protocycloceras																	Jiangxi, Pengze
Dawan Fm	China	Jiangsu, Jurong Lunshan	3a	3b	China	Yangtze Block	Troedssonella																	Jilin, Changbai
Dawan Fm	China	Jiangsu, Jurong Lunshan	3a	3b	China	Yangtze Block	Protocycloceras																	Jilin, Hunjiang
Dawan Fm	China	Hubei, Chongyang	3b		China	Yangtze Block	Dideroceras																	Jilin, Ji'an
Dawan Fm	China	Hubei, Changyang	3a	3b	China	Yangtze Block	Protocycloceras																	just southwest of Chazy, New York, USA
Dawan Fm	China	Jiangsu, Jurong	3a	3b	China	Yangtze Block	Changyangoceras																	Källa, Isle of Öland, Sweden
Dawan Fm	China	Hunan, Sangzhi	3a	3b	China	Yangtze Block	Dideroceras																	Kalvarij, Lithuania
Dawan Fm	China	Hubei, Changyang	3a	3b	China	Yangtze Block	Cochlioceras																	Kannuka at Sillamäe, Estonia
Dawan Fm	China	Hubei, Yichang	3a	3b	China	Yangtze Block	Changyangoceras																	Krijkijnava, Lithuania
Dawan Fm	China	Hubei, Yichang	3a	3b	China	Yangtze Block	Ancistroceras																	Kunda, Estonia
Dawan Fm	China	Jiangsu, Jurong	3a	3b	China	Yangtze Block	Dideroceras																	Kwa-sen-do, Koto-gun, South Heian-do, North korea
Dawan Fm	China	Chongqing, Xiushan	3a	3b	China	Yangtze Block	Chisiloceras																	Lake Mjøsa, Norway
Dawan Fm	China	Hubei, Yichang	3b		China	Yangtze Block	Dideroceras																	Liaoning, Benxi
Dawan Fm	China	Hubei, Changyang	3b		China	Yangtze Block	Protocycloceroides																	Liaoning, Benxi Tianshifu
Dawan Fm	China	Hunan, Shimen	3b		China	Yangtze Block	Dideroceras																	Liaoning, Jinxi
Dawan Fm	China	Anhui, Wuwei	3a	3b	China	Yangtze Block	Michelinoceras																	Liaoning, Liaoyang
Dawan Fm	China	Anhui, Wuwei	3a	3b	China	Yangtze Block	Dideroceras																	lighthouse eastward along shore, Point Riche, western Newfoundland, Canada
Dawan Fm	China	Hubei, Changyang	3a	3b	China	Yangtze Block	Vaginoceras																	Little Monty Bay, southeast of Chazy village, Clinton County, New York, USA
Dawan Fm	China	Jiangsu, Jurong	3a	3b	China	Yangtze Block	Archigeisonoceras																	Ljüganuuse, Estonia
Dawan Fm	China	Chongqing, Xiushan	3a	3b	China	Yangtze Block	Dobaosiceras																	Lojoping near I-Chang, Hupeh, China
Dawan Fm	China	Hubei, Yichang	3a	3b	China	Yangtze Block	Dideroceras																	loose from rubble by the gate from the north side atIIkes Canyon, Toquima Range, Nevada, USA
Dawan Fm	China	Hunan, Shimen	3a	3b	China	Yangtze Block	Clinoceras																	Lunder Farm, Hadeland district, Norway
Dawan Fm	China	Hubei, Yichang	3b		China	Yangtze Block	Richardsonoceras																	Lunder Farm, Hadeland district, Norway
Dawan Fm	China	Jiangsu, Jurong	3a	3b	China	Yangtze Block	Chisiloceras																	Meikeljohn Peak, near Beatty, Nevada, USA
Dawan Fm	China	Hubei, Yichang	3a	3b	China	Yangtze Block	Mesosendoceras																	Melbostad, Hadeland district, Norway
Dawan Fm	China	Hubei, Changyang	3a	3b	China	Yangtze Block	Dobaosiceras																	Mishina Gora, Gdovski rayon, Psovski obl., Russia
Dawan Fm	China	Jiangsu, Jurong	3a	3b	China	Yangtze Block	Chisiloceras																	Nanjing Hills, Jiangsu, China
Dawan Fm	China	Anhui, Wuwei	3a	3b	China	Yangtze Block	Dideroceras																	Närke, Sweden
Dawan Fm	China	Hubei, Yichang	3a	3b	China	Yangtze Block	Dideroceras																	NE side of Table Head, western Newfoundland, Canada
Dawan Fm	China	Hubei, Yichang	3a	3b	China	Yangtze Block	Cochlioceras																	near Chazy, New York, USA
Dawan Fm	China	Jiangsu, Jurong Lunshan	3a	3b	China	Yangtze Block	Protocycloceras																	near Little Monty Bay, southeast of Chazy village, Clinton County, New York, USA
Dawan Fm	China	Hubei, Yichang	3a	3b	China	Yangtze Block	Chisiloceras																	near Tallinn, Estonia
Dawan Fm	China	Hubei, Yichang	3a	3b	China	Yangtze Block	Vaginoceras																	near Vergennes, Vermont, USA
Dawan Fm	China	Anhui, Wuwei	3a	3b	China	Yangtze Block	Ancistroceras																	Nes-Hamar district, Norway
Dawan Fm	China	Jiangsu, Jurong Lunshan	3a	3b	China	Yangtze Block	Protocycloceras																	Newfoundland, Canada
Dawan Fm	China	Anhui, Wuwei	3a	3b	China	Yangtze Block	Chisiloceras																	north end of Ely Springs Range, Highland Peak quadrangle, Nevada, USA
Dawan Fm	China	Anhui, Wuwei	3a	3b	China	Yangtze Block	Protocycloceras																	North of Springer, Carter county, Oklahoma, USA
Dawan Fm	China	Anhui Hubei, Wuwei Changyang	3a	3b	China	Yangtze Block	Ancistroceras																	north of St. John´s ranch, Murray County, Oklahoma, USA
Dawan Fm	China	Jiangsu, Jurong	3a	3b	China	Yangtze Block	Gangshanoceras																	north side of Ikes Canyon, Toquima Range, Nevada, USA
Dawan Fm	China	Jiangsu, Jurong	3a	3b	China	Yangtze Block	Chisiloceras																	north side of Port aux Choix, Newfoundland, Canada
Dawan Fm	China	Chongqing, Xiushan	3a	3b	China	Yangtze Block	Kotoceras																	north wall ofIIkes Canyon, Toquima Range, Nevada, USA
Dawan Fm	China	Hubei, Yidu	3a	3b	China	Yangtze Block	Dideroceras																	one half mile south ofIIkes Canyon, Toquima Range, Nevada, USA
Dawan Fm	China	Anhui, Wuwei	3a	3b	China	Yangtze Block	Protocycloceras																	Östergotland, Sweden
Dawan Fm	China	Hubei, Changyang	3a	3b	China	Yangtze Block	Michelinoceras																	outcrops west of Vergennes, Vermont, USA
Dawan Fm	China	Anhui, Shitai	3a	3b	China	Yangtze Block	Rhabdiferoceras																	Paldiski cliff at Pakri Peninsula, north-west of Paldiski, Estonia
Dawan Fm	China	Anhui, Wuwei	3a	3b	China	Yangtze Block	Cochlioceras																	Piltene, Latvia
Dawan Fm	China	Hubei, Changyang	3a	3b	China	Yangtze Block	Vaginoceras																	Plattsburg, New York, USA
Dawan Fm	China	Hubei, Changyang	3a	3b	China	Yangtze Block	Protocycloceras																	Point Rich, Newfoundland, Canada
Dawan Fm	China	Anhui, Wuwei	3a	3b	China	Yangtze Block	Chisiloceras																	Purtse, Estonia
Dawan Fm	China	Anhui, Wuwei	3a	3b	China	Yangtze Block	Protocycloceroides																	River Jugala, Estonia
Dawan Fm	China	Hubei, Yichang	3b		China	Yangtze Block	Changyangoceras																	river Volkhov, St. Petersburg obl., Russia
Dawan Fm	China	Jiangsu, Jurong	3a	3b	China	Yangtze Block	Archigeisonoceras																	rubble at foot of the cliff forming the north wall of the Ikes Canyon, Toquima Range, Nevada, USA
Dawan Fm	China	Anhui, Wuwei	3a	3b	China	Yangtze Block	Protocycloceroides																	Saishori, Korea
Dawan Fm	China	Hubei, Yichang	3a	3b	China	Yangtze Block	Protocycloceras																	Sandon-myon, Neietsu Prefecture, Kogen-do, Makkol, South Korea
Dawan Fm	China	Anhui, Wuwei	3a	3b	China	Yangtze Block	Chisiloceras																	Shandong, Licheng
Dawan Fm	China	Jiangxi, Pengze	3a	3b	China	Yangtze Block	Chisiloceras																	Shandong, Xintai
Dawan Fm	China	Jiangsu, Jurong	3a	3b	China	Yangtze Block	Gangshanoceras																	Shandong, Zhangqiu
Dawan Fm	China	Hubei, Zigui	3a	3b	China	Yangtze Block	Dideroceras																	Shandong, Zibo
Dawan Fm	China	Hubei, Changyang	3a	3b	China	Yangtze Block	Michelinoceras																	Shanxi, Pianguan
Dawan Fm	China	Anhui, Wuwei	3a	3b	China	Yangtze Block	Sinocochlioceras																	South China, widely distributed
Dawan Fm	China	Anhui, Wuwei	3a	3b	China	Yangtze Block	Protocycloceras																	southern coast of Helgoeya, Lake Mjoesa, Nes-Hammar district, Norway
Dawan Fm	China	Jiangsu, Jurong Lunshan	3a	3b	China	Yangtze Block	Protocycloceras																	southwest of Chazy, New York, USA
Dawan Fm	China	Chongqing, Xiushan	3a	3b	China	Yangtze Block	Cochlioceras																	St. John, New Brunswick, Point Rich and Table Head, Newfoundland, Canada
Dawan Fm	China	Hubei, Yichang	3a	3b	China	Yangtze Block	Protocycloceras																	Suur Pakri, Estonia
Dawan Fm	China	Hubei, Yichang	3a	3b	China	Yangtze Block	Dideroceras																	Table Head, Newfoundland, Canada
Dawan Fm	China	Anhui, Wuwei	3a	3b	China	Yangtze Block	Michelinoceras																	Tallinn, Estonia
Dawan Fm	China	Hunan, Longshan	3a	3b	China	Yangtze Block	Dideroceras																	Tondi, Estonia
Dawan Fm	China	Hubei, Yichang	3a	3b	China	Yangtze Block	Chisiloceras																	Toten district Norway
Dawan Fm	China	Anhui, Wuwei	3a	3b	China	Yangtze Block	Protocycloceras																	Ukmijrge, Lithuania
Dawan Fm	China	Hubei, Yichang	3b		China	Yangtze Block	Dideroceras																	Valcour island, Isle La Motte, Lake Champlain, USA
Dawan Fm	China	Hubei, Yichang	3a		China	Yangtze Block	Dideroceras																	Västergotland, Sweden
Dawan Fm	China	Hubei, Changyang	3b		China	Yangtze Block	Pseudoancistroceras																	Virginia, USA
Dawan Fm	China	Hubei, Yichang	3b		China	Yangtze Block	Thylacoceras																	west of Chazy, New York, USA
Dawan Fm	China	Hubei, Changyang	3b		China	Yangtze Block	Cochlioceras																	Yellow Gulch, one mile above its mouth, 0.5 mile north ofIIkes Canyon, Toquima Range, Nevada, USA
Dawan Fm	China	Hubei, Yichang	3b		China	Yangtze Block	Changyangoceras																	Yugala, Estonia
Dawan Fm	China	Hubei, Changyang	3b		China	Yangtze Block	Huaqiaoceras
Dawan Fm	China	Hubei, Yichang	3b		China	Yangtze Block	Ancistroceras
Dawan Fm	China	Jiangsu, Jurong	3a	3b	China	Yangtze Block	Changyangoceras
Dawan Fm	China	Anhui, Wuwei	3a	3b	China	Yangtze Block	Protocycloceras
Dawan Fm	China	Hunan, Dayong	3a	3b	China	Yangtze Block	Dideroceras
Dawan Fm	China	Hubei, Zigui Yichang	3a	3b	China	Yangtze Block	Thylacoceras
Dawan Fm	China	Jiangsu, Jurong	3a	3b	China	Yangtze Block	Dideroceras
Dawan Fm	China	Anhui, Wuwei	3a	3b	China	Yangtze Block	Ancistroceras
Dawan Fm	China	Hubei, Yichang	3b		China	Yangtze Block	Protocycloceras
Dawan Fm	China	Hubei, Yichang	3b		China	Yangtze Block	Sinoceras
Dawan Fm	China	Jiangsu, Jurong	3a	3b	China	Yangtze Block	Dideroceras
Dawan Fm	China	Hubei, YichangChangyang	3a	3b	China	Yangtze Block	Michelinoceras
Dawan Fm	China	Jiangsu, Jurong	3a	3b	China	Yangtze Block	Changyangoceras
Dawan Fm	China	Hubei, Changyang	3b		China	Yangtze Block	Cochlioceroides
Dawan Fm	China	Hubei, Zigui	3a	3b	China	Yangtze Block	Protocycloceras
Dawan Fm	China	Anhui, Wuwei	3a	3b	China	Yangtze Block	Michelinoceras
Dawan Fm	China	Hubei, Changyang	3a		China	Yangtze Block	Catoraphiceras
Dawan Fm	China	Chongqing, Xiushan	3a	3b	China	Yangtze Block	Changyangoceras
Dawan Fm	China	Anhui, Wuwei	3a	3b	China	Yangtze Block	Michelinoceras
Dawan Fm	China	Anhui, Wuwei	3a	3b	China	Yangtze Block	Ancistroceras
Dawan Fm	China	Hubei, Zigui	3a	3b	China	Yangtze Block	Michelinoceras
Dawan Fm	China	Jiangsu, Jurong Lunshan	3a	3b	China	Yangtze Block	Protocycloceras
Dawan Fm	China	Hubei, Zigui	3a	3b	China	Yangtze Block	Chisiloceras
Dawan Fm	China	Hubei, Yichang	3a	3b	China	Yangtze Block	Pseudoancistroceras
Dawan Fm	China	Hubei, Yichang	3a	3b	China	Yangtze Block	Kotoceras
Dawan Fm	China	Guizhou, Duyun	3a	3b	China	Yangtze Block	Aphetoceras
Dawan Fm	China	Anhui, Wuwei	3a	3b	China	Yangtze Block	Ancistroceras
Dawan Fm, Xianlinbu Fm	China	Hubei Zhejiang, Changyang Yuhang	3a	3b	China	Yangtze Block	Dideroceras
Dawan Fm, Zitai Fm	China	Hubei Hunan, widely distributed	3a		China	Yangtze Block	Bathmoceras
Dawan Fm, Zitai Fm, etc	China	South China, widely distributed	3a	3b	China	Yangtze Block	Protocycloceras
Dawan Fmtill Kuniutan Fm	China	Hubei, Yichang	3a	4c	China	Yangtze Block	Chisiloceras
Dawan Fmtill Kuniutan Fm, Xungmei Fm	China	Hubei Hunan Xizang, widely distributed	3a	5c	China	Yangtze Block	Richardsonoceras
division 10 or K, lower Table Head, lower Chazyan	Canada	NE side of Table Head, western Newfoundland, Canada	4b		Canada	Laurentia	Wutinoceras
Glaphyrus pustulatus fauna, Valcour limestone, Late Chazyan (Llandeilo)	USA	Little Monty Bay, southeast of Chazy village, Clinton County, New York, USA	4c		USA	Laurentia	Kionoceras
Glaphyrus pustulatus fauna, Valcour limestone, Late Chazyan (Llandeilo)	USA	Little Monty Bay, southeast of Chazy village, Clinton County, New York, USA	4c		USA	Laurentia	Kionoceras
Glaphyrus pustulatus fauna, Valcour limestone, Late Chazyan (Llandeilo)	USA	Little Monty Bay, southeast of Chazy village, Clinton County, New York, USA	4c		USA	Laurentia	Kionoceras
highest beds of Pogonip group, Whiterockian	USA	Ikes Canyon, Toquima range, Nevada, USA	4c		USA	Laurentia	Crenuloceras
in nodular layers with abundant Orthambonites minusculus, shortly above asaphid beds, Antilope Valley limestone, Pogonip group, Whiterockian	USA	Ikes Canyon, Toquima Range, Nevada, USA	3b		USA	Laurentia	Ikesoceras
Jangtzeella poloi beds	China	Lojoping near I-Chang, Hupeh, China	3a	3b	China		Cochlioceras
lower Chazy	USA	Plattsburg, New York, USA	4c		USA	Laurentia	Valcouroceras
lower Chazyan	USA	Valcour section, shore of Lake Champlain, Clinton County, New York, USA	4c		USA	Laurentia	Endoceras
lower Chazyan	USA	Little Monty Bay, southeast of Chazy village, Clinton County, New York, USA	4c		USA	Laurentia	Ormoceras
Lower Chazyan, B4	USA	Valcour, New York, USA	4c		USA	Laurentia	Deltoceras
Lower Machiakou Fm	China	Liaoning, Benxi	3a	3b	China	NorthChinaPaleoplate	Wutinoceras
Lower Machiakou Fm	China	Shandong, Licheng	3a	3b	China	NorthChinaPaleoplate	Lambeoceras
Lower Machiakou Fm	China	Beijing, Xishan	3a	3b	China	NorthChinaPaleoplate	Wutinoceras
Lower Machiakou Fm	China	Hebei, Tangshan	3a	3b	China	NorthChinaPaleoplate	Wutinoceras
Lower Machiakou Fm	China	Liaoning, Benxi	3a	3b	China	NorthChinaPaleoplate	Hoeloceras
Lower Machiakou Fm	China	Hebei, Tangshan	3a	3b	China	NorthChinaPaleoplate	Ordosoceras
Lower Machiakou Fm	China	Beijing, Xishan	3a	3b	China	NorthChinaPaleoplate	Wutinoceras
Lower Machiakou Fm	China	Hebei, Tangshan	3a	3b	China	NorthChinaPaleoplate	Fibroceras
Lower Machiakou Fm	China	Liaoning, Jinxi	3a	3b	China	NorthChinaPaleoplate	Ordosoceras
Lower Machiakou Fm	China	Liaoning, Benxi	3a	3b	China	NorthChinaPaleoplate	Ordosoceras
Lower Machiakou Fm	China	Liaoning, Jinxi	3a	3b	China	NorthChinaPaleoplate	Wutinoceras
Lower Machiakou Fm	China	Hebei, Tangshan	3a	3b	China	NorthChinaPaleoplate	Fibroceras
Lower Machiakou Fm	China	Beijing, Xishan	3a	3b	China	NorthChinaPaleoplate	Fibroceras
Lower Machiakou Fm	China	Liaoning, Benxi	3a	3b	China	NorthChinaPaleoplate	Discoceras
Lower Machiakou Fm	China	Liaoning, Benxi	3a	3b	China	NorthChinaPaleoplate	Polydesmia
Lower Machiakou Fm	China	Liaoning, Benxi	3a	3b	China	NorthChinaPaleoplate	Hemipiloceras
Lower Machiakou Fm	China	Liaoning, Benxi Tianshifu	3a	3b	China	NorthChinaPaleoplate	Wutinoceras
Lower Machiakou Fm	China	Liaoning, Benxi	3a	3b	China	NorthChinaPaleoplate	Wutinoceras
Lower Machiakou Fm	China	Liaoning, Benxi	3a	3b	China	NorthChinaPaleoplate	Wutinoceras
Lower Machiakou Fm	China	Hebei, Kaiping	3a	3b	China	NorthChinaPaleoplate	Monomuchites
Lower Machiakou Fm	China	Beijing, Xishan	3a	3b	China	NorthChinaPaleoplate	Fibroceras
Lower Machiakou Fm	China	Beijing, Xishan	3a	3b	China	NorthChinaPaleoplate	Wutinoceras
Lower Machiakou Fm	China	Liaoning, Benxi	3a	3b	China	NorthChinaPaleoplate	Polydesmia
Lower Machiakou Fm	China	Liaoning, Jinxi	3a	3b	China	NorthChinaPaleoplate	Wutinoceras
Lower Table Head Limestone	Canada	Table Head, Newfoundland, Canada	4b		Canada	Laurentia	Holmiceras
lower Table Head, lower Chazy	Canada	Pointe Riche, NE side of Table Head, western Newfoundland, Canada	4b		Canada	Laurentia	Adamsoceras
lowermost shaly limestones, Chazyan	USA	1 1/4 miles southwest of South Hero, Vermont, USA	4c		USA	Laurentia	Mesnaquaceras
Machiakou Fm	China	Shandong, Zhangqiu	4b		China	NorthChinaPaleoplate	Discoactinoceras
Machiakou Fm	China	Jilin, Changbai	3a	3b	China	NorthChinaPaleoplate	Ordosoceras
Machiakou Fm	China	Shanxi, Pianguan	3a	3b	China	NorthChinaPaleoplate	Linchengoceras
Machiakou Fm	China	Liaoning, Liaoyang	3a	3b	China	NorthChinaPaleoplate	Ordosoceras
Machiakou Fm	China	Shandong, Xintai	4b		China	NorthChinaPaleoplate	Discoactinoceras
Machiakou Fm	China	Liaoning, Liaoyang	3a	3b	China	NorthChinaPaleoplate	Tofangoceras
Machiakou Fm	China	Liaoning, Liaoyang	3a	3b	China	NorthChinaPaleoplate	Polydesmia
Machiakou Fm	China	Liaoning, Liaoyang	3a	3b	China	NorthChinaPaleoplate	Polydesmia
Machiakou Fm	China	Anhui, Suxian	4b		China	NorthChinaPaleoplate	Kotoceras
Machiakou Fm	China	Shanxi, Pianguan	3a	3b	China	NorthChinaPaleoplate	Linchengoceras
Machiakou Fm	China	Shandong, Zibo	4b		China	NorthChinaPaleoplate	Yimengshanoceras
Machiakou limestone	Korea	Kwa-sen-do, Koto-gun, South Heian-do, North korea	4b	4c	Korea	NorthChinaPaleoplate	Armenoceras
Maclurea magna limestone	USA	Chazy, Clinton County, New York, USA	4c		USA	Laurentia	Cameroceras
Maclurites ledges, Chazyan	USA	west of Chazy, New York, USA	4c		USA	Laurentia	Proteoceras
Maclurites ledges, Chazyan	USA	west of Chazy, New York, USA	4c		USA	Laurentia	Nybyoceras
Maclurites ledges, middle Chazy beds, BIII	USA	near Chazy, New York, USA	4c		USA	Laurentia	Gonioceras
Maclurites ledges, middle Chazyan, BIII	USA	west of Chazy, New York, USA	4c		USA	Laurentia	Allotrioceras
Maclurites ledges, middle Chazyan, BIII	USA	outcrops west of Vergennes, Vermont, USA	4c		USA	Laurentia	Gonioceras
Maclurites ledges, middle Chazyan, BIII	USA	near Little Monty Bay, southeast of Chazy village, Clinton County, New York, USA	4c		USA	Laurentia	Gonioceras
Maclurites ledges, middle Chazyan, BIII	USA	southwest of Chazy, New York, USA	4c		USA	Laurentia	Gonioceras
Maclurites ledges, middle Chazyan, BIII	USA	just southwest of Chazy, New York, USA	4c		USA	Laurentia	Franklinoceras
Maclurites ledges, middle Chazyan, BIII	USA	Isle La Motte, Valcour Island, Lake Champlain, New York, USA	4c		USA	Laurentia	Gonioceras
McLish formation	USA	north of St. John´s ranch, Murray County, Oklahoma, USA	4c		USA	Laurentia	Ancistroceras
middle Chazyan, Llandeilian	USA	near Vergennes, Vermont, USA	4c		USA	Laurentia	Stereospyroceras
Middle Dawan Formation, Late Early Ordovician	China	Nanjing Hills, Jiangsu, China	3a	3b	China		Protocycloceras
Moccasin formation	USA	Virginia, USA	4c		USA	Laurentia	Murrayoceras
Nileus beds, Antelope Valley limestone, Whiterockian	USA	north wall ofIIkes Canyon, Toquima Range, Nevada, USA	4a		USA	Laurentia	Leonardoceras
Nileus beds, Antelope Valley limestone, Whiterockian	USA	Ikes Canyon, Toquima range, Nevada, USA	4a		USA	Laurentia	Litoceras
Nileus beds, lower part of antelope Valley limestone	USA	Ikes Canyon, Toquima Range, Nevada, USA	4a		USA	Laurentia	Michelinoceras
Oolithic limestone in Chikunsan beds	Korea	Sandon-myon, Neietsu Prefecture, Kogen-do, Makkol, South Korea	3a	3b	Korea	NorthChinaPaleoplate	Cyrtactinoceras
Oolithic limestone of Chikunsan beds	Korea	Saishori, Korea	3a	3b	Korea	NorthChinaPaleoplate	Cyrtovaginoceras
ower part of Table Head formation, Canadian	Canada	Gargamelle Cove, just southeast of the Port-au-Choix Peninsula, Newfoundland, Canada	4b		Canada	Laurentia	Cyclolituites
Palliseria zone, Antelope Valley Limestone	USA	rubble at foot of the cliff forming the north wall of the Ikes Canyon, Toquima Range, Nevada, USA	4c		USA	Laurentia	Cyrtonybyoceras
Palliseria zone, Antelope Valley Limestone	USA	one half mile south ofIIkes Canyon, Toquima Range, Nevada, USA	4c		USA	Laurentia	Adamsoceras
Palliseria zone, Antelope Valley Limestone	USA	cliff forming the north wall of IIkes Canyon, Toquima Range, Nevada, USA	4c		USA	Laurentia	Wutinoceras
Palliseria zone, Antelope Valley Limestone	USA	Ikes Canyon, Toquima Range, Nevada, USA	4c		USA	Laurentia	Adamsoceras
Palliseria zone, Antelope Valley Limestone	USA	Ikes Canyon, Toquima range, Nevada, USA	4c		USA	Laurentia	Adamsoceras
Palliseria zone, Antelope Valley Limestone	USA	cliff forming the north wall of IIkes Canyon, Toquima Range, Nevada, USA	4c		USA	Laurentia	Wutinoceras
Palliseria zone, Antelope Valley Limestone	USA	loose from rubble by the gate from the north side atIIkes Canyon, Toquima Range, Nevada, USA	4c		USA	Laurentia	Wutinoceras
Palliseria zone, Antelope Valley Limestone	USA	Meikeljohn Peak, near Beatty, Nevada, USA	4c		USA	Laurentia	Adamsoceras
Segerstad limestone, Selby limestone, Folkeslunda limestone, Furudal limestone, Aserian to Uhaku Regional Stage	Sweden	Dalarna, Sweden	4c		Sweden	Baltica	Nilssonoceras
Segerstad limestone, Selby limestone, Folkeslunda limestone, Furudal limestone, Aserian to Uhaku Regional Stage	Sweden	Isle of Öland, Sweden	4c		Sweden	Baltica	Nilssonoceras
Segerstad limestone, Selby limestone, Folkeslunda limestone, Furudal limestone, Aserian to Uhaku Regional Stage	Sweden	Närke, Sweden	4c		Sweden	Baltica	Nilssonoceras
Segerstad limestone, Selby limestone, Folkeslunda limestone, Furudal limestone, Aserian to Uhaku Regional Stage	Sweden	Västergotland, Sweden	4c		Sweden	Baltica	Nilssonoceras
Segerstad limestone, Selby limestone, Folkeslunda limestone, Furudal limestone, Aserian to Uhaku Regional Stage	Sweden	Östergotland, Sweden	4c		Sweden	Baltica	Nilssonoceras
Segerstad, Seby, and Folkeslunda Limestone, Aserian-Lasnamägian	Sweden	Västergotland, Sweden	4c		Sweden	Baltica	Orthoceras
Segerstad, Seby, and Folkeslunda Limestone, Aserian-Lasnamägian	Sweden	Dalarna, Sweden	4c		Sweden	Baltica	Orthoceras
Segerstad, Seby, and Folkeslunda Limestone, Aserian-Lasnamägian	Sweden	Öland, Sweden	4c		Sweden	Baltica	Orthoceras
Segerstad, Seby, and Folkeslunda Limestone, Aserian-Lasnamägian	Sweden	Östergotland, Sweden	4c		Sweden	Baltica	Orthoceras
Segerstadt limestone, Seby limestone, Folkeslunda limestone, Aserian to Lasnamägian	Sweden	Dalarna, Sweden	4c		Sweden	Baltica	Archigeisonoceras
Segerstadt limestone, Seby limestone, Folkeslunda limestone, Aserian to Lasnamägian	Sweden	Västergotland, Sweden	4c		Sweden	Baltica	Archigeisonoceras
Segerstadt limestone, Seby limestone, Folkeslunda limestone, Aserian to Lasnamägian	Sweden	Östergotland, Sweden	4c		Sweden	Baltica	Archigeisonoceras
Segerstadt limestone, Seby limestone, Folkeslunda limestone, Aserian to Lasnamägian	Sweden	Källa, Isle of Öland, Sweden	4c		Sweden	Baltica	Archigeisonoceras
sponge bed, Antilope Valley limestone, Pogonip group, Whiterockian	USA	Ikes Canyon, Toquima range, Nevada, USA	3b		USA	Laurentia	Plectolites
sponge bed, Antilope Valley limestone, Pogonip group, Whiterockian	USA	Ikes Canyon, Toquima range, Nevada, USA	3b		USA	Laurentia	Ancistroceras
sponge bed, Antilope Valley limestone, Pogonip group, Whiterockian	USA	Ikes Canyon, Toquima range, Nevada, USA	3b		USA	Laurentia	Trilacinoceras
sponge bed, Antilope Valley limestone, Pogonip group, Whiterockian	USA	Yellow Gulch, one mile above its mouth, 0.5 mile north ofIIkes Canyon, Toquima Range, Nevada, USA	3b		USA	Laurentia	Aethiosolen
sponge bed, Antilope Valley limestone, Pogonip group, Whiterockian	USA	Ikes Canyon, Toquima range, Nevada, USA	3b		USA	Laurentia	Trilacinoceras
sponge bed, Antilope Valley limestone, Pogonip group, Whiterockian	USA	0.5 mile above the mouth of Yellow Gulch,IIkes Canyon, Toquima Range, Nevada, USA	3b		USA	Laurentia	Discoceras
sponge bed, Antilope Valley limestone, Pogonip group, Whiterockian	USA	Ikes Canyon, Toquima range, Nevada, USA	3b		USA	Laurentia	Trilacinoceras
sponge bed, Antilope Valley limestone, Pogonip group, Whiterockian	USA	north end of Ely Springs Range, Highland Peak quadrangle, Nevada, USA	3b		USA	Laurentia	Aethiosolen
sponge bed, Antilope Valley limestone, Pogonip group, Whiterockian	USA	Ikes Canyon, Toquima range, Nevada, USA	3b		USA	Laurentia	Ikesoceras
sponge beds, Antelope Valley limestone, Whiterockian	USA	Ikes Canyon, Toquima range, Nevada, USA	3b		USA	Laurentia	Aethiosolen
sponge beds, interval of about 150 feet below the Maclurites-Palliseria-Girvanella-zone, Antelope Valley limestone, Whiterockian	USA	Ikes Canyon, Toquima range, Nevada, USA	3b		USA	Laurentia	Litoceras
Table Head formation	Canada	Point Rich, Newfoundland, Canada	4b		Canada	Laurentia	Tripteroceras
Table Head formation	Canada	Point Rich, Newfoundland, Canada	4b		Canada	Laurentia	Elkanoceras
Table Head Formation	Canada	Point Rich, Newfoundland, Canada	4b		Canada	Laurentia	Cyrtonybyoceras
Table Head formation	Canada	Newfoundland, Canada	4b		Canada	Laurentia	Aethiosolen
Table Head formation	Canada	St. John, New Brunswick, Point Rich and Table Head, Newfoundland, Canada	4b		Canada	Laurentia	Aethiosolen
Table Head formation	Canada	Point Rich, Newfoundland, Canada	4b		Canada	Laurentia	Adamsoceras
Table Head formation, lower Chazyan	Canada	lighthouse eastward along shore, Point Riche, western Newfoundland, Canada	4b		Canada	Laurentia	Wutinoceras
top 15 feet of Palliseria-zone, Antelope Valley Limestone	USA	north side of Ikes Canyon, Toquima Range, Nevada, USA	4c		USA	Laurentia	Wutinoceras
unit 3, Table Head Limestone	Canada	Table Head, Newfoundland, Canada	4b		Canada	Laurentia	Cyrtonybyoceras
unit 7, Table Head Limestone	Canada	Table Head, Newfoundland, Canada	4b		Canada	Laurentia	Wutinoceras
Upper Machiakou Fm	China	Jilin, Hunjiang	4b		China	NorthChinaPaleoplate	Hunjiangoceras
Upper Machiakou Fm	China	Jilin, Ji'an	4b		China	NorthChinaPaleoplate	Ormoceras
Upper Machiakou Fm	China	Jilin, Hunjiang	4b		China	NorthChinaPaleoplate	Armenoceras
Upper Machiakou Fm	China	Jilin, Ji'an	4b		China	NorthChinaPaleoplate	Paratunkuskoceras
Aseri Regional Stage	Iru, Estonia	Aseri Regional Stage	4c		Estonia	Baltica	Schmidtoceras
Aseri Regional Stage	Paldiski cliff at Pakri Peninsula, north-west of Paldiski, Estonia	Aseri Regional Stage	4c		Estonia	Baltica	Paldoceras
Aseri Regional Stage	Ukmijrge, Lithuania	Aseri Regional Stage	4c		Lithuania	Baltica	Proterovaginoceras
Aseri Regional Stage	Purtse, Estonia	Aseri Regional Stage	4c		Estonia	Baltica	Suecoceras
Aseri Regional Stage	Kalvarij, Lithuania	Aseri Regional Stage	4c		Lithuania	Baltica	Dideroceras
Aseri Regional Stage	Tondi, Estonia	Aseri Regional Stage	4c		Estonia	Baltica	Schmidtoceras
Aseri Regional Stage	Krijkijnava, Lithuania	Aseri Regional Stage	4c		Lithuania	Baltica	Dideroceras
Aseri Regional Stage	Iru, near Tallinn, Estonia	Aseri Regional Stage	4c		Estonia	Baltica	Suecoceras
Aseri Regional Stage	Mishina Gora, Gdovski rayon, Psovski obl., Russia	Aseri Regional Stage	4c		Russia	Baltica	Proterocameroceras
Aseri Regional Stage	river Volkhov, St. Petersburg obl., Russia	Aseri Regional Stage	4c		Russia	Baltica	Suecoceras
Aseri Regional Stage	Mishina Gora, Gdovski rayon, Psovski obl., Russia	Aseri Regional Stage	4c		Russia	Baltica	Dideroceras
Aseri Regional Stage	Aru, river Kunda, Estonia	Aseri Regional Stage	4c		Estonia	Baltica	Proterovaginoceras
Aseri Regional Stage	Yugala, Estonia	Aseri Regional Stage	4c		Estonia	Baltica	Suecoceras
Aseri Regional Stage	River Jugala, Estonia	Aseri Regional Stage	4c		Estonia	Baltica	Suecoceras
Aseri Regional Stage	Piltene, Latvia	Aseri Regional Stage	4c		Latvia	Baltica	Schmidtoceras
Aseri Regional Stage	Iru, Estonia	Aseri Regional Stage	4c		Estonia	Baltica	Suecoceras
Aseri Regional Stage	Aseri, Estonia	Aseri Regional Stage	4c		Estonia	Baltica	Suecoceras
Aseri Regional Stage	Aseri, Estonia	Aseri Regional Stage	4c		Estonia	Baltica	Suecoceras
Aseri Regional Stage	Aseri, Estonia	Aseri Regional Stage	4c		Estonia	Baltica	Suecoceras
Aseri Regional Stage	Mishina Gora, Gdovski rayon, Psovski obl., Russia	Aseri Regional Stage	4c		Russia	Baltica	Suecoceras
Aseri Regional Stage	near Tallinn, Estonia	Aseri Regional Stage	4c		Estonia	Baltica	Suecoceras
Aseri Regional Stage	Kunda, Estonia	Aseri Regional Stage	4c		Estonia	Baltica	Suecoceras
Aseri Regional Stage	Suur Pakri, Estonia	Aseri Regional Stage	4c		Estonia	Baltica	Ctenoceras
Aseri Regional Stage	Iru, Estonia	Aseri Regional Stage	4c		Estonia	Baltica	Suecoceras
Aseri Regional Stage	Paldiski, Estonia	Aseri Regional Stage	4c		Estonia	Baltica	Suecoceras
Aseri Regional Stage	River Jugala, Estonia	Aseri Regional Stage	4c		Estonia	Baltica	Suecoceras
Aseri Regional Stage	Paldiski cliff, Pakri Peninsula, Estonia	Aseri Regional Stage	4c		Estonia	Baltica	Richardsonoceras
Aseri Regional Stage	Paldiski cliff, Paldiski, Estonia	Aseri Regional Stage	4c		Estonia	Baltica	Richardsonoceroides
Aseri Regional Stage	Tallinn, Estonia	Aseri Regional Stage	4c		Estonia	Baltica	Schmidtoceras
Aseri Regional Stage	Ljüganuuse, Estonia	Aseri Regional Stage	4c		Estonia	Baltica	Aserioceras
Aseri Regional Stage	Aseri, Estonia	Aseri Regional Stage	4c		Estonia	Baltica	Suecoceras
Aseri Regional Stage	Hulterstad, Isle of Öland, Sweden	Aseri Regional Stage	4c		Sweden	Baltica	Eosomichelinoceras
Aseri Regional Stage	Kannuka at Sillamäe, Estonia	Aseri Regional Stage	4c		Estonia	Baltica	Ctenoceras
0.5 mile east of Palliser Pass, British Columbia, Canada	Beaverfoot formation		5b		Canada	Laurentia	Vaginoceras
0.75 mile north of Mixerville, Franklin County, Indiana, USA	Saluda beds		6b		USA	Laurentia	Kindleoceras
1 mile southeast of Junction cliff, Anticosti Island, Quebec, Canada	Ellis Bay formation, zone 4		6c		Canada	Laurentia	Gorbyoceras
150 yards north of the Mixerville Pike, 5 miles west of Oxford, Ohio, USA	Saluda formation		6b		USA	Laurentia	Schuchertoceras
2 miles east of Perch Lake, New York, USA	Pamelia limestone		5b		USA	Laurentia	Gonioceras
2 miles southwest of Kagawong, on road to Gore Bay, Manitoulin Island, Lake Huron, Ontario, Canada	Kagawong formation		6b		Canada	Laurentia	Zitteloceras
3/4 mile east of Palliser Pass, British Columbia, Canada	Beaverfoot formation		5b		Canada	Laurentia	Actinoceras
5 miles southeast of Shelby, Tennessee, USA	Tyrone limestone		5b		USA	Laurentia	Actinoceras
about 2 miles south of Crow distillery, about 7 miles south of Frankfort, Woodford County, Kentucky, USA	Perryville member, Trenton formation		5c		USA	Laurentia	Armenoceras
assumed to be from Nashville, Tennessee, USA	assumed to be from Bigby member, Trenton		5c		USA	Laurentia	Troostoceras
bay between Cat Head and McBeth Point, Lake Winnipeg, Canada	Cat Head limestone, Red River formation		5d		Canada	Laurentia	Neumatoceras
Bay Island (Inmost Island), Lake Winnipeg, Manitoba, Canada	Cat Head limestone, Red River formation		5d		Canada	Laurentia	Manitoulinoceras
Beach Grove, Tennessee, USA	Carters limestone		5c		USA	Laurentia	Cartersoceras
Bear Island, northern Atlantic	Tetradium limestone		5b		Norway	Baltica	Armenoceras
Beasley Creek, just below bridge north of Camden, Ohio, USA	upper Whitewater beds		6a		USA	Laurentia	Schuchertoceras
Becscie River road, 3.4 miles south of branch Becscie River crossing, Anticosti Island, Quebec, Canada	Ellis Bay Formation		6c		Canada	Laurentia	Schuchertoceras
Belle Creek, Goodhue county, Minnesota, USA	Trenton limestone, Platteville member, Black River formation		5c		USA	Laurentia	Metaspyroceras
Beloit, Mineral Point, Wisconsin, USA	Black River formation		5b		USA	Laurentia	Whitfieldoceras
Beloit, Wisconsin, USA	Platteville member, Black River formation		5b		USA	Laurentia	Richardsonoceras
Beloit, Wisconsin, USA	Platteville member, Bluff limestone, Trenton group		5c		USA	Laurentia	Beloitoceras
Beloit, Wisconsin, USA	Platteville member, Black River formation		5b		USA	Laurentia	Plectoceras
Beloit, Wisconsin, USA	Platteville member, Black River formation		5b		USA	Laurentia	Actinoceras
Beloit, Wisconsin, USA	Platteville member, Bluff limestone, Trenton group		5c		USA	Laurentia	Beloitoceras
Beloit, Wisconsin, USA	Buff limestone, Black River Limestone		5b		USA	Laurentia	Zitteloceras
Beloit, Wisconsin, USA	Beloit member of the Platteville formation		5b		USA	Laurentia	Cyrtocerina
Beloit, Wisconsin, USA	Black River dolomite		5b		USA	Laurentia	Tripteroceras
Beloit, Wisconsin, USA	Buff limestone, Black River formation		5b		USA	Laurentia	Diestoceras
Beloit, Wisconsin, USA	Beloit member, Black River stage		5b		USA	Laurentia	Ulrichoceras
Beloit, Wisconsin, USA	Platteville member, Black River formation		5b		USA	Laurentia	Fayettoceras
Beloit, Wisconsin, USA	Platteville member, Black River formation		5b		USA	Laurentia	Richardsonoceras
Below Carpenter´s quarry, three miles above Beloit, Wisconsin, USA	Lower Bluff or Platteville member, Black River formation		5b		USA	Laurentia	Whitfieldoceras
below Carpenter´s quarry, three miles above Beloit, Wisconsin, USA	Platteville member, Black River formation		5b		USA	Laurentia	Centrocyrtoceras
between Belk Island and Horseshoe Bottom, near the Painted Cliffs, Cumberland River, Rowena, Kentucky, USA	pelecypod bed, Leipers formation		5d		USA	Laurentia	Faberoceras
between Cat Head and McBeth point, Lake Winnipeg, Manitoba, Canada	Cat Head limestone, Red River formation		5d		Canada	Laurentia	Cyrtogomphoceras
between Cat Head and McBeth point, Lake Winnipeg, Manitoba, Canada	Cat Head limestone, Red River formation		5d		Canada	Laurentia	Diestoceras
Big Plum Creek, 1.5 miles northeast of Osgood, USA	Saluda beds		6b		USA	Laurentia	Shideleroceras
Big Sains Creek, 2.5 miles southwest of Laurel, Indiana, USA	above the Tetradium reef, Saluda beds		6b		USA	Laurentia	Kindleoceras
Big Sains Creek, near Laurel, Indiana, USA	Saluda beds		6b		USA	Laurentia	Diestoceras
bluff W side Lousy Cove, Anticosti Island, Canada	Prinsta Mbr, Ellis bay Fm		6b		Canada	Laurentia	Polygrammoceras
Cailloux road, 2.6 km S of main road, Anticosti Island, Canada	Prinsta Mbr, Ellis bay Fm		6b		Canada	Laurentia	Polygrammoceras
Camden, Ohio, USA	lower Whitewater beds		6a		USA	Laurentia	Rasmussenoceras
Canaan, Indiana, USA	Hitz layer, Saluda beds		6b		USA	Laurentia	Gorbyoceras
Caney creek, DeKalb county, Tennessee, USA	Tyrone member, Lowville limestone		5b		USA	Laurentia	Actinoceras
Caney Fork, DeKalb county, Tennessee, USA	Cannon limestone or basal Tyrone limestone		5c		USA	Laurentia	Actinoceras
Cannon Falls, Goodhue County, Minnesota, USA	Platteville member, Black River formation		5b		USA	Laurentia	Spyroceras
Cannon Falls, Goodhue County, Minnesota, USA	Platteville member, Black River formation		5b		USA	Laurentia	Beloitoceras
Cannon Falls, Goodhue County, Minnesota, USA	Platteville member, Black River formation		5b		USA	Laurentia	Staufferoceras
Cannon Falls, Goodhue County, Minnesota, USA	Platteville member, Black River formation		5b		USA	Laurentia	Scofieldoceras
Cannon Falls, Goodhue County, Minnesota, USA	Platteville member, Black River formation		5b		USA	Laurentia	Rasmussenoceras
Cannon Falls, Goodhue County, Minnesota, USA	Platteville member, Black River formation		5b		USA	Laurentia	Spyroceras
Cannon Falls, Goodhue county, Minnesota, USA	Platteville member, Black River formation		5b		USA	Laurentia	Deiroceras
Cannon Falls, Goodhue county, Minnesota, USA	Platteville member, Black River formation		5b		USA	Laurentia	Geisonoceras
Cap Blanc, E side Ellis Bay, Anticosti Island, Canada	Velleda Mbr, Ellis Bay Fm		6c		Canada	Laurentia	Billingsites
Cape James bay, Anticosti Island, Canada	Ellis Bay formation, zone 4		6c		Canada	Laurentia	Diestoceras
Cape James, Anticosti Island, Quebec, Canada	Ellis Bay formation, zone 1 or 2		6c		Canada	Laurentia	Beloitoceras
Cape James, Anticosti Island, Quebec, Canada	Ellis Bay formation, zones 1-4		6c		Canada	Laurentia	Oonoceras
Cape James, Anticosti Island, Quebec, Canada	Ellis Bay formation, zones 1, 2 or 4		6c		Canada	Laurentia	Oncoceras
Capitol Hill, Nashville, Tennessee, USA	Catheys or Bigby limestone, Trentonian		5c		USA	Laurentia	Deiroceras
Carleton Point, Anticosti Island, Quebec, Canada	Ellis Bay formation, English Head formation		6c		Canada	Laurentia	Schuchertoceras
Cat Head, Lake Winnipeg, Manitoba, Canada	Cat Head and Dog head member, Red River formation		5d		Canada	Laurentia	Narthecoceras
Caves Track, 300 m SE of entrance to Main Cliefden Cave, New South Wales, Australia , Australia , Australia , Australia	Dunhill Bluff Limestone Member, Fossil Hill Limestone		5c		Australia	Gondwana	Cliefdenoceras
Central Tennessee, USA	Cannon limestone		5c		USA	Laurentia	Actinoceras
Champlain valley, New York, Vermont, USA	Crown Point and Valcour limestone, Late Chazyan		5a		USA	Laurentia	Ruedemannoceras
Chatfield, Minnesota, USA	Platteville member, Black River formation		5b		USA	Laurentia	Beloitoceras
City quarry near the City hospital, Nashville, Tennessee, USA	Catheys limestone		5c		USA	Laurentia	Armenoceras
cliff between Bear Cliff and Cape Eagle, Anticosti Island, Quebec, Canada	Ellis Bay formation, zone 7		6c		Canada	Laurentia	Schuchertoceras
Cliff on Stones River, west of Murfreesboro, Tennessee, USA	Murfreesboro member, Stones River formation		5b		USA	Laurentia	Centrocyrtoceras
cliffs east side Potato River, Anticosti Island, Canada	Easton-Tower Mbrs, Vaureal Fm		6b		Canada	Laurentia	Kionoceras
coastal section at pointe Laframboise, Anticosti Island, Quebec, Canada	Ellis Bay Formation		6c		Canada	Laurentia	Neumatoceras
Colorado Fuel and Iron Company quarry, about 2 miles northwest of Canon City, Colorado, USA	massive dolomite member of Fremont Formation		5d		USA	Laurentia	Endoceras
Commissioner Island, Lake Winnipeg, Manitoba, Canada	Cat Head and Dog head member, Red River formation		5d		Canada	Laurentia	Narthecoceras
Cooks Range, New Mexico, USA	basal sandy limestone of the Upham limestone, transitional with Cable Canyoun sandstone, Second Value Formation		5d		USA	Laurentia	Botryoceras
Cooks Range, New Mexico, USA	lower part of Upham dolomite, 3 feet above the Cable Canyon sandstone member, Second Value formation, Montoya group		5d		USA	Laurentia	Armenoceras
Cooper´s Falls, 5 miles south of Versailles, Indiana, USA	upper part of the Saluda beds		6b		USA	Laurentia	Kindleoceras
coral banks, west of Oxford, Ohio, USA	upper Whitewater beds		6a		USA	Laurentia	Beloitoceras
Crown Point, New York, USA	Middle Chazy limestone		5a		USA	Laurentia	Meniscoceras
Cumberland River, at Rowena, Kentucky, USA	Leipers formation		5d		USA	Laurentia	Faberoceras
Cumberland river, Nashville, Tennessee, USA	Bigby member, Trentonian		5c		USA	Laurentia	Actinoceras
Cumberland River, near Rowena, Kentucky, USA	Leipers formation		5d		USA	Laurentia	Oncoceras
Cumberland River, near Rowena, Kentuycky, USA	Leipers formation		5d		USA	Laurentia	Augustoceras
Cumberland River, near Rowena, Kentuycky, USA	Leipers formation		5d		USA	Laurentia	Oncoceras
Cumberland River, southern Kentucky, USA	pelecypod bed, immediately capping Tetradium beds, Leipers formation		5d		USA	Laurentia	Faberoceras
Devil´s Backbone, Camden, Ohio, USA	Whitewater formation		6a		USA	Laurentia	Oonoceras
Dixon, Illinois, USA	Platteville member, Black River formation		5b		USA	Laurentia	Spyroceras
Dixon, Illinois, USA	Platteville member, Black River formation		5b		USA	Laurentia	Gonioceras
Dixon, Illinois, USA	Platteville member, Black River formation		5b		USA	Laurentia	Monomuchites
Dodge Fork´s, near Oxford, Little Four Mile creek, near Oxford, Ohio, USA	Whitewater member, Richmondian		6a		USA	Laurentia	Charactoceras
Dodge´s Creek, near Oxford, Ohio, USA	lower Whitewater beds		6a		USA	Laurentia	Billingsites
Dodge´s creek, near Oxford, Ohio, USA	Saluda beds		6b		USA	Laurentia	Manitoulinoceras
Dodge´s Creek, near Oxford, Ohio, USA	lower Whitewater beds		6a		USA	Laurentia	Rasmussenoceras
Dodge´s Creek, near Oxford, Ohio, USA	upper Whiterwater beds		6b		USA	Laurentia	Zitteloceras
Dodge´s Creek, near Oxford, Ohio, USA	Tetradium-zone, Saluda beds		6b		USA	Laurentia	Zitteloceras
Dodge´s Creek, near Oxford, Ohio, USA	upper Whitewater beds		6a		USA	Laurentia	Manitoulinoceras
Dodge´s Creek, outskirts of Oxford, Ohio, USA	lower Whitewater beds		6a		USA	Laurentia	Rizosceras
Dodge´s Creek, Oxford, Ohio, USA	lower Whitewater beds		6a		USA	Laurentia	Beloitoceras
Dodge´s Creek, Oxford, Ohio, USA	Middle Liberty beds		6a		USA	Laurentia	Probillingsites
Dodge´s Creek, Oxford, Ohio, USA	upper Whitewater beds		6a		USA	Laurentia	Oonoceras
Dodge´s Creek, Oxford, Ohio, USA	just below the Rhynchotrema dentata zone, Whitewater beds		6a		USA	Laurentia	Oncoceras
Dog Head, Lake Winnipeg, Manitoba, Canada	Cat Head and Dog head member, Red River formation		5d		Canada	Laurentia	Narthecoceras
Dunhill Bluff, New South Wales, Australia	Dunhill Bluff Limestone Member, Fossil Hill Limestone, Late Gisbornian to Early Eastonian		5c		Australia	Gondwana	Trocholites
Dunhill Bluff, New South Wales, Australia	Dunhill Bluff Limestone Member, Fossil Hill Limestone, Late Gisbornian to early Eastonian		5c		Australia	Gondwana	Paradiscoceras
Dunleith, Illinois, USA	Platteville member, Black River formation		5b		USA	Laurentia	Dunleithoceras
East of Williamsport, Tennessee, USA	Cathys formation and Cynthiana limestone		5c		USA	Laurentia	Faberoceras
East Selkirk, Lake Winnipeg, Manitoba, Canada	Selkirk member, Red River formation,		5d		Canada	Laurentia	Charactocerina
East Selkirk, southern Manitoba, Canada	Selkirk member, Red River formation		5d		Canada	Laurentia	Narthecoceras
East Selkirk, southern Manitoba, Canada	Selkirk member, Red River formation		5d		Canada	Laurentia	Diestoceras
East Selkirk, southern Manitoba, Canada	Selkirk member, Red River formation		5d		Canada	Laurentia	Wilsonoceras
East Selkirk, southern Manitoba, Canada	Selkirk member, Red River formation		5d		Canada	Laurentia	Selkirkoceras
East Selkirk, southern Manitoba, Canada	Selkirk member, Red River formation		5d		Canada	Laurentia	Pleurorthoceras
East Selkirk, southern Manitoba, Canada	Selkirk member, Red River formation		5d		Canada	Laurentia	Endoceras
eastern Ireland	Kildare limestone, Ashgill		6a		Ireland	Avalonia	Gorbyoceras
Eastern slope of Four Mile valley, opposite the mouth of Lil Brook, near Oxford, Ohio, USA	middle Whitewater beds		6a		USA	Laurentia	Manitoulinoceras
Elk Run, near Winchester, Adams County, Ohio, USA	lower Whitewater beds, Richmondian		6a		USA	Laurentia	Beloitoceras
Elk Run, near Winchester, Camden, Flat Fork Creek, around Oxford, Ohio, USA	lower and upper Whitewater beds		6a		USA	Laurentia	Charactoceras
Ellis bay, Anticosti Island, Canada	Ellis Bay formation, zone 5		6c		Canada	Laurentia	Actinoceras
Ellis Bay, Anticosti Island, Quebec, Canada	Ellis Bay formation, English Head formation		6c		Canada	Laurentia	Schuchertoceras
Ellis Bay, Anticosti Island, Quebec, Canada	Ellis Bay formation, zone 7		6c		Canada	Laurentia	Polygrammoceras
Ellis Bay, Anticosti Island, Quebec, Canada	Ellis Bay formation, zones 5,7		6c		Canada	Laurentia	Beloitoceras
Ellis bay, Anticosti Island, Quebec, Canada	Ellis Bay formation, zone 4		6c		Canada	Laurentia	Neumatoceras
Ellis Bay, Anticosti Island, Quebec, Canada	Ellis Bay formation, zone 7		6c		Canada	Laurentia	Polygrammoceras
Ellis bay, Anticosti Island, Quebec, Canada	Ellis Bay formation, zone 7		6c		Canada	Laurentia	Cyrtorizoceras
Ellis Bay, Anticosti Island, Quebec, Canada	Ellis Bay formation		6c		Canada	Laurentia	Geisonoceras
English Head, Anticosti Island, Quebec, Canada	Ellis Bay formation, English Head formation		6c		Canada	Laurentia	Schuchertoceras
exact locality unknown, very probably vicinity ofRichmond, Indiana, USA	Saluda beds		6b		USA	Laurentia	Diestoceras
exposures along Cumberland River, opposite Belk Island, near Rowena, Kentucky, USA	Leipers limestone, Maysvillian stage part		5d		USA	Laurentia	Cameroceras
exposures on south side of the river Cumberland, Belk Island, Rowena, Kentucky, USA	Leipers formation		5d		USA	Laurentia	Augustoceras
Flat Fork Creek, north of Fort Ancient, Ohio, USA	lower Whitewater beds		6a		USA	Laurentia	Oonoceras
Flat Fork Creek, Ohio, USA	lower Whitewater beds		6a		USA	Laurentia	Rasmussenoceras
Flat Fork of Caesar´s Creek, near Oregonia, Ohio, USA	lower Whitewater beds		6a		USA	Laurentia	Beloitoceras
Flat Fork of Caesar´s Creek, near Oregonia, Ohio, USA	lower Whitewater beds		6a		USA	Laurentia	Graciloceras
Flat Fork of Caesar´s Creek, north of Fort Ancient, Oxford quad., Ohio, USA	Middle Liberty beds, lower Whitewater		6a		USA	Laurentia	Anaspyroceras
Flat Fork, three and a half miles northeast of Oregonia, Ohio, USA	base of Whitewater		6a		USA	Laurentia	Charactoceras
Florida Mountains, New Mexico, USA	Upham dolomite, Second Value formation		5d		USA	Laurentia	Armenoceras
Fossil Hill, New South Wales, Australia	Wyoming Limestone Member, Fossil Hill Limestone		5c		Australia	Gondwana	Cliefdenoceras
Fossil Hill, New South Wales, Australia	Kalimna Limestone Member		5c		Australia	Gondwana	Cliefdenoceras
found loose McDill´s Mills, College Corners quadrangle, near Oxford, Ohio, USA	Saluda beds		6b		USA	Laurentia	Gorbyoceras
Four Mile Creek, near Oxford, Ohio, USA	cephalopod zone, lower Whitewater		6a		USA	Laurentia	Manitoulinoceras
Four Mile Creek, Preble County, Ohio, USA	Saluda Formation		6b		USA	Laurentia	Richmondoceras
From a tributary of Indian Creek, near Oxford, Ohio, USA	Saluda beds		6b		USA	Laurentia	Manitoulinoceras
from outcrops opposite the upper end of Belk Island, on the south side of the Cumberland River, near Horseshoe, Bottom, Kentucky, USA	Leipers formation		5d		USA	Laurentia	Faberoceras
Gamache Bay, Anticosti Island, Quebec, Canada	Ellis Bay formation		6c		Canada	Laurentia	Beloitoceras
Gloucester township, Carleton county, southeast of Ottawa, Ontario, Canada	Black River formation		5b		Canada	Laurentia	Murrayoceras
Great Cloche Island, 2.1 km west of CP Railway tracks and Voyageur´s Crossing, NTS Whitefish Falls, Lake Huron, Ontario, Canada	Bobcaygeon Formation, 4 m below horizon with Gonioceras etc., top of Black River stage		5b		Canada	Laurentia	Campbelloceras
Gull Harbour, Lake Winnipeg, Manitoba, Canada	Cat Head member, Red River formation		5d		Canada	Laurentia	Narthecoceras
Hamburg, Franklin County, Indiana, USA	Saluda formation		6b		USA	Laurentia	Diestoceras
Hannah´s Creek, near Liberty, Indiana, USA	Tetradium-zone, Saluda beds		6b		USA	Laurentia	Zitteloceras
Harper´s Branch, Oldenburg, Indiana, USA	Upper Whitewater beds		6a		USA	Laurentia	Beloitoceras
Harrodsburg, Garrard County, Kentucky, USA	Leipers formation		5d		USA	Laurentia	Wetherbyoceras
Hermitage station, Tennessee, USA,	Carters member, Lowville limestone		5b		USA	Laurentia	Actinoceras
Hess quarry, Beloit, Wisconsin, USA	Platteville member, Black River formation		5b		USA	Laurentia	Zitteloceras
High Bridge, Kentucky, USA	30 ft below the top of the formation, Tyrone Limestone, Rocklandian part		5c		USA	Laurentia	Proteoceras
High Bridge, Kentucky, USA	Tyrone member, Lowville limestone		5b		USA	Laurentia	Ormoceras
High Bridge, Kentucky, USA	Tyrone member, Lowville limestone		5b		USA	Laurentia	Actinoceras
High Bridge, Kentucky, USA	Tyrone member, Lowville limestone		5b		Canada	Laurentia	Actinoceras
Homard Bay Circle road, Anticosti Island, Canada	thin-bedded limestones, shales Ellis Bay Formation		6c		Canada	Laurentia	Actinoceras
Homard circle road, 200 m NE intersect, adjecent R Metallique, Anticosti Island, Canada	Grindstone Mbr, Ellis Bay Fm		6c		Canada	Laurentia	Ephippiorthoceras
Homer, La Salle County, Illinois, USA	Platteville member, Black River formation		5b		USA	Laurentia	Gonioceras
in a small tributary of Indian Creek, about 5 miles west of Oxford, Ohio, USA	Saluda beds		6b		USA	Laurentia	Miamoceras
Island west of Lacloche Island, Lake Huron, Ontario, Canada	Black River formation		5b		Canada	Laurentia	Actinoceras
Isle La Motte, Lake Champlain, USA	lower part of Valcour limestone, Late Chazyan		5a		USA	Laurentia	Lamottoceras
Janesville, Minnesota, USA	Platteville member, Black River formation		5b		USA	Laurentia	Zitteloceras
Janesville, Wisconsin, USA	Platteville member, Black River formation		5b		USA	Laurentia	Beloitoceras
Janesville, Wisconsin, USA	Platteville member, Black River formation		5c		USA	Laurentia	Actinoceras
Janesville, Wisconsin, USA	lower blue beds of the Trenton limestone, Platteville member, Black River formation		5c		USA	Laurentia	Richardsonoceras
Jessamine County, Kentucky, USA	Tyrone limestone		5b		USA	Laurentia	Monomuchites
Jiangxi, Yushan	Changwu Fm, Xiazhen Limestone Member		6b		China	Yangtze Block	Xiazhenoceras
Junction Cliff, Anticosti Island, Quebec, Canada	Ellis Bay formation, English Head formation		6c		Canada	Laurentia	Schuchertoceras
Junction Cliff, Anticosti Island, Quebec, Canada	Ellis Bay formation, zone 2		6c		Canada	Laurentia	Ephippiorthoceras
Junction Cliff, Anticosti Island, Quebec, Canada	Ellis bay Formation, zone 1		6c		Canada	Laurentia	Spyroceras
Junction cliff, Anticosti Island, Quebec, Canada	Ellis Bay formation, zone 1		6c		Canada	Laurentia	Ormoceras
Junction Cliff, Anticosti Island, Quebec, Canada	Ellis Bay formation, zone 2		6c		Canada	Laurentia	Polygrammoceras
Junction cliff, Anticosti Island, Quebec, Canada	Ellis Bay formation, Ellis Bay zone 1		6c		Canada	Laurentia	Billingsites
Junction Cliff, Anticosti Island, Quebec, Canada	Ellis Bay formation, English Head formation		6a		Canada	Laurentia	Schuchertoceras
Jupiter River road, end of easterly-extending logging road, approx. 3.3 miles south of main highway, Anticosti Island, Quebec, Canada	Ellis Bay Formation		6c		Canada	Laurentia	Neumatoceras
just north of Hamburg, Franklin County, Indiana, USA	Saluda Formation		6b		USA	Laurentia	Diestoceras
Kallholn quarry, Siljan District, Sweden	Boda Limestone		6c		Sweden	Baltica	Charactoceras
Kallholn quarry, Siljan District, Sweden	Boda Limestone		6c		Sweden	Baltica	Tyrioceras
Kallholn quarry, Siljan District, Sweden	Boda Limestone		6c		Sweden	Baltica	Charactoceras
Kallholn, Dalarna, Sweden	Upper Leptaena limestone		6c		Sweden	Baltica	Danoceras
Kallholn, Dalarna, Sweden	Upper Leptaena limestone		6c		Sweden	Baltica	Discoceras
Kallholn, Osmundsberget, Skalberget, Siljan District, Dalarna, Sweden	Boda Limestone, Harjuan		6c		Sweden	Baltica	Beloitoceras
Kallholn, Rättvik, Siljan District, Dalarna, Sweden	Boda Limestone, Harjuan		6c		Sweden	Baltica	Cyrtorizoceras
Kallholn, Siljan District, Dalarna, Sweden	Boda Limestone, Harjuan		6c		Sweden	Baltica	Strandoceras
Kallholn, Siljan District, Dalarna, Sweden	Boda limestone, Harjuan		6c		Sweden	Baltica	Bodoceras
Kallholn, Siljan District, Dalarna, Sweden	Boda Limestone, Harjuan		6c		Sweden	Baltica	Diestoceras
Kallholn, Siljan District, Dalarna, Sweden	Boda limestone, Harjuan		6c		Sweden	Baltica	Schuchertoceras
Kallholn, Siljan District, Dalarna, Sweden	Boda Limestone, Harjuan		6c		Sweden	Baltica	Dalecarlioceras
Kallholn, Siljan District, Dalarna, Sweden	Boda Limestone, Harjuan		6c		Sweden	Baltica	Dowlingoceras
Kallholn, Siljan District, Dalarna, Sweden	Boda limestone, Harjuan		6c		Sweden	Baltica	Schuchertoceras
Kentland, northwestern Indiana, USA	Black River dolomite		5b		USA	Laurentia	Kentlandoceras
Kentland, northwestern Indiana, USA	Platteville beds		5b		USA	Laurentia	Actinoceras
Kentucky, USA	Tyrone member, Lowville limestone		5b		USA	Laurentia	Actinoceras
Kildare county, Ireland	Kildare limestone, Ashgill		6a		Ireland	Avalonia	Trocholites
Kildare county, Ireland	Kildare limestone, Ashgill		6a		Ireland	Avalonia	Imbricatoceras
Kingston, Ontario, Canada	Pamelia member, Stone River formation		5b		Canada	Laurentia	Nanno
Kingston, Ontario, Canada	Black River Limestone		5b		Canada	Laurentia	Endoceras
Kinwow Bay Island (Inmost Island), Lake Winnipeg, Manitoba, Canada	Cat Head limestone, Red River formation		5d		Canada	Laurentia	Beloitoceras
Kinwow Bay Island, Lake Winnipeg, Manitoba, Canada	Cat Head limestone, Red River formation		5d		Canada	Laurentia	Neumatoceras
Kinwow Bay, Lake Winnipeg, Manitoba, Canada	Cat Head limestone, Red River formation		5d		Canada	Laurentia	Cyrtogomphoceras
Kopelmanni	D III s, Vasalemma Formation, Keila Regional Stage		5c		Estonia	Baltica	Ormoceras
La Cloche Island, Lake Huron, Ontario, Canada	Black River formation		5b		Canada	Laurentia	Madiganella
La Cloche Island, Lake Huron, Ontario, Canada	Black River Limestone		5b		Canada	Laurentia	Maelonoceras
La Loutre River road, 3.8 miles south of main highway, Anticosti Island, Quebec, Canada	Ellis Bay Formation		6c		Canada	Laurentia	Schuchertoceras
Lake St. George quarry, north of Orillia, Ontario, Canada	Gull River beds, possibly Pamelia age		5b		Canada	Laurentia	Beloitoceras
Lake St. George quarry, north of Orillia, Ontario, Canada	Gull River formation, Beatricea beds		5b		Canada	Laurentia	Danoceras
landspur on northern shore of Lake Huron, Ontario, Canada,	Black River formation;		5b		Canada	Laurentia	Actinoceras
Laugherty Creek, north of Versailles, Ripley County, Indiana, USA	Whitewater Formation		6a		USA	Laurentia	Richmondoceras
left fork of Bensley Creek, just above bridge, north of Camden, Ohio, USA	upper Whitewater beds		6a		USA	Laurentia	Oonoceras
Little Four Mile Creek, 7 miles north of Oxford, Ohio, USA	lower Whitewater beds		6a		USA	Laurentia	Schuchertoceras
Little Four Mile Creek, Dodge´s Creek, near Oxford, Ohio, USA	lower Whitewater beds		6a		USA	Laurentia	Diestoceras
Little Four Mile Creek, near Oxford, Ohio, USA	lower Whitewater beds		6a		USA	Laurentia	Neumatoceras
Little Four Mile Creek, near Oxford, Ohio, USA	lower Whitewater beds		6a		USA	Laurentia	Gorbyoceras
Little Four Mile Creek, near Oxford, Ohio, USA	cephalopod bed, lower Whitewater		6a		USA	Laurentia	Bickmorites
Little Four Mile Creek, near Oxford, Ohio, USA	lower Whitewater beds		6a		USA	Laurentia	Rasmussenoceras
Little Four Mile Creek, near Oxford, Ohio, USA	lower Whitewater beds		6a		USA	Laurentia	Beloitoceras
Little Four Mile Creek, near Oxford, Ohio, USA	Lower Whitewater beds		6a		USA	Laurentia	Probillingsites
Little Four Mile Creek, near Oxford, Ohio, USA	middle Liberty beds		6a		USA	Laurentia	Billingsites
Little Four Mile Creek, near Oxford, Ohio, USA	lower Whitewater		6a		USA	Laurentia	Probillingsites
Little Four Mile Creek, near Oxford, Ohio, USA	basal Whitewater beds, Saluda formation, Richmondian		6a		USA	Laurentia	Gorbyoceras
Little Four Mile Creek, near Oxford, Ohio, USA	lower Whitewater beds		6a		USA	Laurentia	Zitteloceras
Little Four Mile Creek, near Oxford, Ohio, USA	lower Whitewater beds		6a		USA	Laurentia	Staufferoceras
Little Four Mile Creek, near Oxford, Ohio, USA	lower Whitewater beds		6a		USA	Laurentia	Diestoceras
Little Four Mile Creek, near Oxford, Ohio, USA	cephalopod beds, lower Whitewater beds		6a		USA	Laurentia	Beloitoceras
Little Four Mile Creek, near Oxford, Ohio, USA	Whitewater beds		6a		USA	Laurentia	Shideleroceras
Little Four Mile Creek, near Oxford, Ohio, USA	cephalopod bed, lower Whitewater		6a		USA	Laurentia	Manitoulinoceras
Little Four Mile Creek, near Oxford, Ohio, USA	cephalopod beds, lower Whitewater		6a		USA	Laurentia	Neumatoceras
Little Hickman section A, Jessamine County, Kentucky, USA	Tyrone limestone		5b		USA	Laurentia	Cartersoceras
Little Hickman section A, Jessamine County, Kentucky, USA	Tyrone limestone, upper half, Rockland age		5c		USA	Laurentia	Pojetoceras
Little Hickman section A, Jessamine County, Kentucky, USA	Upper Rocklandian portion of Tyrone limestone		5c		USA	Laurentia	Monomuchites
Little Hickman section A, Jessamine County, Kentucky, USA	Tyrone limestone, upper half, Rockland age		5c		USA	Laurentia	Proteoceras
Little Hickman section A, Jessamine County, Kentucky, USA	Tyrone limestone		5b		USA	Laurentia	Cartersoceras
Little Hickman section A, south of Sulfur Wells, Kentucky, USA	Tyrone limestone, upper part of Rocklandian portion		5c		USA	Laurentia	Ormoceras
Little Hickman section A, Sulfur Well, Kentucky, USA	Tyrone limestone, upper part of Rocklandian portion		5c		USA	Laurentia	Oncoceras
Little Hickman section A, Sulfur Wells, Kentucky, USA	Tyrone Limestone, Rocklandian section, upper part		5c		USA	Laurentia	Actinoceras
locality GSC 124180, Anticosti Island, Canada	Prinsta Mbr, Ellis bay Fm		6c		Canada	Laurentia	Discosorus
locality GSC 124478, Anticosti Island, Canada	Grindstone Mbr, Ellis Bay Fm		6c		Canada	Laurentia	Discosorus
locality GSC 124479, Anticosti Island, Canada	Grindstone Mbr, Ellis Bay Fm		6c		Canada	Laurentia	Discosorus
Logging road northeast of southern end of Petit Lac Ste. Marie, and coastal section east of Port Menier between Anse aux Navets and Cap á l´Aigle, Anticosti Island, Quebec, Canada	Ellis Bay Formation		6c		Canada	Laurentia	Schuchertoceras
loose blocks, at Port Burwell, Cape Chidley, northern end of Labrador, Canada	Black River Limestone		5b		Canada	Laurentia	Leurorthoceras
Lorette, near Quebec, Canada	Black River Limestone		5b		Canada	Laurentia	Plectoceras
Lower Fort Garry, Manitoba, Canada	Selkirk member, Red River formation		5d		Canada	Laurentia	Ormoceras
Lower Fort Garry, Manitoba, Canada	Selkirk member, Red River formation		5d		Canada	Laurentia	Narthecoceras
Lower Fort Garry, St. Andrews, East Selkirk, southern Manitoba, Canada	Selkirk member, Red River formation		5d		Canada	Laurentia	Armenoceras
Macaire Creek, first outcrop downstream from bridge, Anticosti Island, Canada	Lousy Cove Mbr, Ellis Bay Fm		6c		Canada	Laurentia	Apsidoceras
MacLaren Landing, Ottawa River, Quebec, Canada	Pamelia beds, Ottawa formation		5b		Canada	Laurentia	Michelinoceras
Madison, Indiana, USA	Saluda beds, Richmondian		6b		USA	Laurentia	Cyrtocerina
Madison, Indiana, USA	Hitz layer, Saluda		6b		USA	Laurentia	Gorbyoceras
Madison, Indiana, USA	Hitz layer		6b		USA	Laurentia	Diestoceras
Madison, Indiana, USA	Hitz layer, at the top of the Saluda bed		6b		USA	Laurentia	Zitteloceras
Madison, Indiana, USA	Hitz layer, Saluda member, Richmond formation		6b		USA	Laurentia	Cameroceras
Madison, Indiana, USA	Hitz layer		6b		USA	Laurentia	Oncoceras
Madison, Indiana, USA	Hitz layer, at the top of the Salada division, Whitewater member, Richmond		6b		USA	Laurentia	Ormoceras
Madison, Indiana, USA	upper part of Saluda beds		6b		USA	Laurentia	Oncoceras
Madison, Indiana, USA	Saluda member, Richmondian; fide Flower, 1946)		6b		USA	Laurentia	Armenoceras
Madison, Jefferson County, Indiana, USA	Saluda Formation		6b		USA	Laurentia	Diestoceras
Magnolia quarry, just west of Magnolia, Wisconsin, USA	Platteville Limestone, Mohawkian		5b		USA	Laurentia	Bodeiceras
Makasti point, Anticosti Island, Quebec, Canada	Ellis Bay formation, English Head formation		6c		Canada	Laurentia	Schuchertoceras
McBeth point, Lake Winnipeg, Manitoba, Canada	Cat Head limestone, Red River formation		5d		Canada	Laurentia	Cyrtogomphoceras
McBeth point, Lake Winnipeg, Manitoba, Canada	Cat Head limestone, Red River formation		5d		Canada	Laurentia	Winnipegoceras
McBeth point, Lake Winnipeg, Manitoba, Canada	Cat Head member, Red River formation		5d		Canada	Laurentia	Oncoceras
McDill´s Mills, near Oxford, Ohio, USA	upper Whitewater beds		6a		USA	Laurentia	Manitoulinoceras
McDill´s Mills, near Oxford, Ohio, USA	upper Whitewater beds		6a		USA	Laurentia	Oonoceras
McDill´s Mills, near Oxford, Ohio, USA	upper Whitewater beds		6a		USA	Laurentia	Whitfieldoceras
McDill´s Mills, near Oxford, Ohio, USA	Saluda beds		6b		USA	Laurentia	Cyrtocerina
McDill´s Mills, near Oxford, Ohio, USA	upper Whitewater beds		6a		USA	Laurentia	Diestoceras
McDill´s Mills, near Oxford, Ohio, USA	Saluda beds		6b		USA	Laurentia	Beloitoceras
McDill´s Mills, near Oxford, Ohio, USA	between the top of the Saluda and the Rhynchotrema dentata zone, upper Whitewater		6a		USA	Laurentia	Schuchertoceras
McDill´s Mills, near Oxford, Ohio, USA	Lower Whitewater beds		6a		USA	Laurentia	Beloitoceras
McDill´s Mills, near Oxford, Ohio, USA	lower Whitewater beds		6a		USA	Laurentia	Gorbyoceras
McKinney´s Station, on S.S.R.R., Boyle County, Kentucky, USA	Leipers formation		5d		USA	Laurentia	Wetherbyoceras
Melville Peninsula, Schwatka Islands, District of Franklin, Canada	Bad Cache Rapid formation		5c		Canada	Laurentia	Neumatoceras
Melville Peninsula, Schwatka Islands, District of Franklin, Canada	Bad Cache Rapids formation		5c		Canada	Laurentia	Ephippiorthoceras
Melville Peninsula, Schwatka Islands, District of Franklin, Canada	Bad Cache Rapids formation		5c		Canada	Laurentia	Lambeoceras
Melville Peninsula, Schwatka Islands, District of Franklin, Canada	Bad Cache Rapid formation		5c		Canada	Laurentia	Neumatoceras
Melville Peninsula, Schwatka Islands, District of Franklin, Canada	Bad Cache Rapids formation		5c		Canada	Laurentia	Diestoceras
Melville Peninsula, Schwatka Islands, District of Franklin, Canada	Bad Cache Rapids formation		5c		Canada	Laurentia	Digenuoceras
Melville Peninsula, Schwatka Islands, District of Franklin, Canada	Bad Cache Rapids formation		5c		Canada	Laurentia	Cyrtogomphoceras
Melville Peninsula, Schwatka Islands, District of Franklin, Canada	Bad Cache Rapid formation		5c		Canada	Laurentia	Narthecoceras
Melville Peninsula, Schwatka Islands, District of Franklin, Canada	Bad Cache Rapids formation		5c		Canada	Laurentia	Lambeoceras
Melville Peninsula, Schwatka Islands, District of Franklin, Canada	Bad Cache Rapids formation		5c		Canada	Laurentia	Endoceras
Melville Peninsula, Schwatka Islands, District of Franklin, Canada	Bad Cache Rapids formation		5c		Canada	Laurentia	Gorbyoceras
Melville Peninsula, Schwatka Islands, District of Franklin, Canada	Bad Cache Rapids formation		5c		Canada	Laurentia	Gonioceras
Melville Peninsula, Schwatka Islands, District of Franklin, Canada	Bad Cache Rapids formation		5c		Canada	Laurentia	Richardsonoceras
Melville Peninsula, Schwatka Islands, District of Franklin, Canada	Bad Cache Rapids formation		5c		Canada	Laurentia	Teichertoceras
middle Tennessee, USA	Carters member, Lowville limestone		5b		USA	Laurentia	Actinoceras
Mineral Point, Wisconsin, USA	Platteville member, Black River formation		5b		USA	Laurentia	Monomuchites
Mineral Point, Wisconsin, USA	Platteville member, Black River formation		5b		USA	Laurentia	Gonioceras
Mineral Point, Wisconsin, USA	Platteville member, Black River formation		5b		USA	Laurentia	Kentlandoceras
Mineral Point, Wisconsin, USA	Platteville member, Black River formation		5b		USA	Laurentia	Metaspyroceras
Mineral Point, Wisconsin, USA	Platteville member, Black River formation		5b		USA	Laurentia	Gonioceras
Mineral Point, Wisconsin, USA	Black River formation		5b		USA	Laurentia	Beloitoceras
Mineral Point, Wisconsin, USA	Beloit member, Black River formation		5b		USA	Laurentia	Anaspyroceras
Mineral Point, Wisconsin, USA	Platteville member, Black River formation		5b		USA	Laurentia	Reedsoceras
Minneapolis, Minnesota, USA	Platteville member, Black River formation		5b		USA	Laurentia	Allumettoceras
Minneapolis, Minnesota, USA	Platteville member, Black River formation		5b		USA	Laurentia	Cyrtorizoceras
Motley´s, Tennessee, USA	Carters member, Lowville limestone		5b		USA	Laurentia	Actinoceras
mouth of Red River, southern Manitoba, Canada	Selkirk member, Red River formation		5d		Canada	Laurentia	Huronia
Mt. Parnassus, Columbia, Maury county, Tennessee, USA	Leipers formation		5d		USA	Laurentia	Wetherbyoceras
Mud Spring Mountain, New Mexico, USA	dolomites in the upper 30-35 feet of the Upham dolomite, Second Value Formation, Montoxa group		5d		USA	Laurentia	Actinoceras
Murfreesboro, Tennessee, USA	Murfreesboro member, Stones River formation		5b		USA	Laurentia	Ruedemannoceras
Murfreesboro, Tennessee, USA	Murfreesboro limestone		5b		USA	Laurentia	Centrocyrtoceras
Murfreesboro, Tennessee, USA	Ridley member, Stones River division, Chazyan		5b		USA	Laurentia	Centrocyrtoceras
Nashville, Tennessee, USA	Catheys limestone		5c		USA	Laurentia	Saffordoceras
Nashville, Tennessee, USA	Cyrtodonta zone, Cannon member, Trenton formation		5c		USA	Laurentia	Treptoceras
Nashville, Tennessee, USA	Bigsby member, Trentonian		5c		USA	Laurentia	Actinoceras
Nashville, Tennessee, USA	Cyrtodonta zone, Cannon member, Trenton limestone		5c		USA	Laurentia	Ormoceras
Nashville, Tennessee, USA	Catheys limestone		5c		USA	Laurentia	Deiroceras
Nashville, Tennessee, USA	Tyrone member, Lowville limestone		5b		USA	Laurentia	Actinoceras
Nashville, Tennessee, USA	Bigby member, Trenton		5c		USA	Laurentia	Troostoceras
Nashville, Tennessee, USA	Catheys limestone, Trenton formation		5c		USA	Laurentia	Ormoceras
Near Franklin, Tennessee, USA	Cathys formation and Cynthiana limestone		5c		USA	Laurentia	Faberoceras
near Little Monty Bay, southeast of Chazy, New York, USA	reefs of Valcour limestone, upper Chazyan		5a		USA	Laurentia	Proteoceras
near Oxford, Ohio, USA	Whitewater member, Richmond formation		6a		USA	Laurentia	Diestoceras
near Poland, New York, USA	Black River Limestone		5b		Poland	Baltica	Diestoceras
near Rowena, Cumberland River valley, Kentucky, USA	Leipers formation		5d		USA	Laurentia	Faberoceras
near scenic drive at El Paso, Texas	Upham dolomite, Second Value formation		5d		USA	Laurentia	Nybyoceras
near the crest of the Scenic Drive, southern end of Franklin Mountains, El Paso, Texas, USA	lower massive limestone member, Second Value formation, Montoya Group		5d		USA	Laurentia	Ormoceras
near the point at which the Montoya crosses the north-south ridge of the Cooks Range, Texas, USA	transition of Cable Canyon sandstone into Upham dolomite, Second Value Formation, Montoya group		5d		USA	Laurentia	Lambeoceras
New York, USA	Black River formation		5b		USA	Laurentia	Armenoceras
Niibi, N of Haapsalu, Estonia	Porkuni Regional Stage		6c		Estonia	Baltica	Palaeodawsonocerina
north of Beloit, Janesville, Wisconsin, USA	Black River formation		5b		USA	Laurentia	Whitfieldoceras
north of Camden, Preble County, Ohio, USA	Saluda formation		6b		USA	Laurentia	Diestoceras
north side of old Highway 68 east of west of lakes on Great Cloche Island, Ontario, Canada	Bobcaygeon Formation		5c		Canada	Laurentia	Gonioceras
northern end of the Cooks Range, New Mexico, USA	middle of the Upham limestone member, Second Value formation, Montoya group		5d		USA	Laurentia	Armenoceras
on the Cumberland River, just downstream from the ferry at Rowena, Kentucky, USA	limestone immediately above the Tetradium reef beds, Leipers formation		5d		USA	Laurentia	Danoceras
on the hill between Florentine Road and Frizons Road, Florentine Valley, Tasmania	Base of Cashions Creek limestone, Chazyan		5a		Australia	Gondwana	Centrocyrtocerina
on the right bank of the Rideau river, below the entrance of the Rideau canal, Hogs Back, south of Ottawa, Ontario, Canada	Pamelia beds, Ottawa formation		5b		Canada	Laurentia	Metaspyroceras
one mile east of Junction Cliff, Anticosti Island, Quebec, Canada	Ellis Bay formation, zone 5		6c		Canada	Laurentia	Apsidoceras
one mile east of Leiper´s Fork post-office, Tennessee, USA	Catheys limestone		5c		USA	Laurentia	Deiroceras
one mile north of Fayetteville, Tennessee, USA	Catheys limestone		5c		USA	Laurentia	Deiroceras
one-qurter mile southwest of Chazy, Clinton County, New York, USA	B2 of Brainerd and Seeley´s section, Middle Chazyan		5a		USA	Laurentia	Zitteloceras
Ottawa district, Ontario, Canada	Pamelia Member, Black River formation		5b		Canada	Laurentia	Clitendoceras
Oxford, Ohio, USA	Whitewater member, Richmondian		6a		USA	Laurentia	Diestoceras
Painted Cliffs, Cumberland River, Kentucky, USA	Leipers formation		5d		USA	Laurentia	Troedssonoceras
Painted cliffs, on the south side of the Cumberland River, west of Horseshoe Bottom, Kentucky, USA	Leipers formation		5d		USA	Laurentia	Danoceras
Pike Head or Jackfish bay, Swampy Island, Lake Winnipeg, southern Manitoba, Canada	Selkirk member, Red River formation		5d		Canada	Laurentia	Cyrtogomphoceras
Platteville, Wisconsin, USA	Platteville member, Black River formation		5b		USA	Laurentia	Manitoulinoceras
Platteville, Wisconsin, USA	Platteville member, Black River formation		5b		USA	Laurentia	Gonioceras
Point Leavel, Garrard County, Kentucky, USA	Leipers member, Maysville formation		5d		USA	Laurentia	Wetherbyoceras
Pointe Claire, Canada	Black River formation		5b		Canada	Laurentia	Ormoceras
Porkuni, Estonia	Siuge Member, Porkuni Regional Stage, Hirnantian		6c		Estonia	Baltica	Pomerantsoceras
Porkuni, Estonia	Siuge Member, Porkuni Regional Stage, Hinrnantian		6c		Estonia	Baltica	Piersaloceras
Porkuni, Estonia	Siuge Member, Porkuni Regional Stage, Hirnantian		6c		Estonia	Baltica	Parvihebetoceras
Porkuni, Estonia	Siuge Member, Porkuni Regional Stage, Hirnantian		6c		Estonia	Baltica	Strandoceras
Porkuni, Estonia	Siuge member, Ärina formation, Porkuni Regional Stage		6c		Estonia	Baltica	Dawsonoceras
Porkuni, Estonia	Siuge Member, Porkuni Regional Stage, Hirnantian		6c		Estonia	Baltica	Porkunioceras
Port Burwell, west of Cape Chidley, Newfoundland, Canada	Black River Limestone		5b		Canada	Laurentia	Plectoceras
Priest Canyon, four miles northwest of Canon City, Colorado, USA	massive dolomite member of Fremont Formation		5d		USA	Laurentia	Endoceras
Prinsta Bay, Anticosti Island, Quebec, Canada	Ellis Bay formation, zone 8		6c		Canada	Laurentia	Ormoceras
Quarries near Tyndall, southeast of Selkirk, Manitoba, Canada	Selkirk limestone		5d		Canada	Laurentia	Westonoceras
quarry in Seller farm, East Selkirk, southern Manitoba, Canada	Selkirk member, Red River formation		5d		Canada	Laurentia	Lambeoceras
Red River Valley, Manitoba, Canada	Selkirk facies, Red River Formation		5d		Canada	Laurentia	Narthecoceras
Richmond area, Indiana, USA	Whitewater member, Richmondian		6a		USA	Laurentia	Diestoceras
Richmond, Indiana, USA	Whitewater, Richmondian		6a		USA	Laurentia	Beloitoceras
Richmond, Indiana, USA	Whitewater formation		6a		USA	Laurentia	Charactoceras
right bank of the Rideau river at Hogsback, south of Ottawa, Ontario, Canada	Pamelia beds, Ottawa Formation		5b		Canada	Laurentia	Allumettoceras
rivière à l'Huile, Anticosti Island, Quebec, Canada	Ellis Bay formation, English Head formation		6c		Canada	Laurentia	Schuchertoceras
road between Eardley Road and Ottawa River, north of Aylmer, Ontario, Canada	Pamelia beds, Ottawa formation		5b		Canada	Laurentia	Cartersoceras
road cut at the eastern limits of Versailles, Indiana, USA	upper beds of upper Whitewater		6a		USA	Laurentia	Cyrtocerina
road cut just north of Madison, Jefferson County, Indiana, USA	Hitz Bed, Richmondian		6b		USA	Laurentia	Gorbyoceras
Rockford, Illinois, USA	Platteville member, Black River formation		5b		USA	Laurentia	Plectoceras
Rockton, Illinois, USA	Platteville member, Black River formation		5b		USA	Laurentia	Beloitoceras
route 101, just north of Brookvile, Franklin County, Indiana, USA	Saluda Formation		6b		USA	Laurentia	Diestoceras
route 725, just north of Camden, Preble County, Ohio, USA	rubbly facies in Whitewater Formation		6a		USA	Laurentia	Diestoceras
Rowena Ferry, Rowena, Kentucky, USA	pelecypod bed, immediately capping Tetradium beds, Leipers formation		5d		USA	Laurentia	Faberoceras
Rowena, Kentucky, USA	Tetradium-reef, Leipers formation		5d		USA	Laurentia	Anaspyroceras
Rowena, Kentucky, USA	Leipers formation		5d		USA	Laurentia	Augustoceras
Rsitna cliff, Estonia	Vasalemma formation, Keila regional stage		5c		Estonia	Baltica	Striatocycloceras
Saluda Creek, Jefferson County, Indiana, USA	top of Saluda bed, Richmondian		6b		USA	Laurentia	Gorbyoceras
Samp´s quarry, Beloit, Wisconsin, USA	Black River formation		5b		USA	Laurentia	Richardsonoceras
Sayers Farm locality, NW Hamburg, Franklin County, Indiana, USA	Saluda formation		6b		USA	Laurentia	Gorbyoceras
Seward Peninsula, Alaska, USA	equivalent to Valcour limestone, Chazyan		5a		USA	Laurentia	Franklinoceras
sewer excavations near Queen´s University, Kingston, Ontario, Canada	Black River Limestone		5b		Canada	Laurentia	Plectoceras
Shandong , Zhangqiu	Badou Fm		5b		China	NorthChinaPaleoplate	Lambeoceras
Shandong, Zibo	Badou Fm		5b		China	NorthChinaPaleoplate	Vaginoceras
Shandong, Zibo	Badou Fm		5b		China	NorthChinaPaleoplate	Gorbyoceras
Shandong, Zibo	Badou Fm		5b		China	NorthChinaPaleoplate	Badouceras
Shandong, Zibo	Badou Fm		5b		China	NorthChinaPaleoplate	Gonioceras
Shandong, Zibo	Badou Fm		5b		China	NorthChinaPaleoplate	Gorbyoceras
Shandong, Zibo	Badou Fm		5b		China	NorthChinaPaleoplate	Gonioceras
Shandong, Zibo	Badou Fm		5b		China	NorthChinaPaleoplate	Eostromatoceras
Shera farm, near Oxford, Ohio, USA, Saluda beds	Saluda beds		6b		USA	Laurentia	Billingsites
Snake Island, Lake Winnipeg, Manitoba, Canada	Cat Head and Dog head member, Red River formation		5d		Canada	Laurentia	Narthecoceras
southeast of Chazy, New York, USA	reefy beds of Valcour limestone, Late Chazyan		5a		USA	Laurentia	Proteoceras
southern end of Franklin Mountains, near Scenic Drive, El Paso, Texas, USA	Upham dolomite, Second Value Formation, Montoya group		5d		USA	Laurentia	Armenoceras
southern end of Franklin Mountains, near Scenic Drive, El Paso, Texas, USA	unit 3, Upham limestone member, Second Value Formation, Montoya group		5d		USA	Laurentia	Lambeoceras
Southern End, Lighthouse, Anticosti Island, Quebec Canada	Ellis Bay formation, zone 1		6c		Canada	Laurentia	Ormoceras
southern Indiana, USA	upper part of Saluda beds		6b		USA	Laurentia	Diestoceras
southern part of Bear Island, northern Atlantic	Tetradium limestone, Heclahook system		5b		Norway	Baltica	Kionoceras
St. Andrews, Manitoba, Canada	Selkirk member, Red River formation		5d		Canada	Laurentia	Garryoceras
St. Joseph´s Island, Lake Huron, Ontario, Canada	Black River formation		5b		Canada	Laurentia	Ormoceras
St. Joseph´s Island, Lake Huron, Ontario, Canada	Black River formation		5b		Canada	Laurentia	Ehlersoceras
St. Joseph´s Island, Lake Huron, Ontario, Canada	Black River formation		5b		Canada	Laurentia	Sheshanoceras
St. Joseph´s Island, Lake Huron, Ontario, Canada	Black River formation		5b		Canada	Laurentia	Actinoceras
St. Joseph´s Island, Lake Huron, Ontario, Canada	Black River formation		5b		Canada	Laurentia	Richardsonoceras
St. Joseph´s Island, Lake Huron, Ontario, Canada	Black River formation		5b		Canada	Laurentia	Oncoceras
St. Joseph´s Island, Lake Huron, Ontario, Canada	Black River formation		5b		Canada	Laurentia	Allumettoceras
St. Joseph´s Island, Lake Huron, Ontario, Canada	Black River formation		5b		Canada	Laurentia	Kionoceras
St. Joseph´s Island, Lake Huron, Ontario, Canada	Blackriver limestone		5b		Canada	Laurentia	Proteoceras
St. Joseph´s Island, Lake Huron, Ontario, Canada	Black River formation		5b		Canada	Laurentia	Allumettoceras
St. Joseph´s Island, Lake Huron, Ontario, Canada	Black River formation		5b		Canada	Laurentia	Striatocycloceras
St. Joseph´s Island, Lake Huron, Ontario, Canada	Black River formation		5b		Canada	Laurentia	Danoceras
St. Joseph´s Island, Lake Huron, Ontario, Canada	Black River Limestone		5b		Canada	Laurentia	Monomuchites
St. Joseph´s Island, Lake Huron, Ontario, Canada	Black River formation		5b		Canada	Laurentia	Allumettoceras
St. Joseph´s Island, Lake Huron, Ontario, Canada	Black River formation		5b		Canada	Laurentia	Kionoceras
surrounding of Lebanon, Norman´s, Tennessee, USA	Tyrone member, Lowville sandstone		5b		USA	Laurentia	Ormoceras
Swampy Island, Lake Winnipeg, Manitoba, Canada	Cat Head and Dog head member, Red River formation		5d		Canada	Laurentia	Narthecoceras
Table Head section from Laousy Cove, Anticosti Island, Canada	Prinsta Mbr, Ellis bay Fm		6b		Canada	Laurentia	Polygrammoceras
Table Hill, Anticosti Island, Quebec, Canada	Ellis bay formation, zone 7 or 8		6c		Canada	Laurentia	Apsidoceras
Talawanda Creek, just north of Oxford, Butler County, Ohio, USA	Saluda formation		6b		USA	Laurentia	Diestoceras
Thessalon Island, Lake Huron, Canada	Black River formation		5b		Canada	Laurentia	Actinoceras
tunnel 3 miles south of Belleville, Wisconsin, USA	Black River formation		5b		USA	Laurentia	Whitfieldoceras
Turin railroad station, 25 miles southeast of Marquette, Marquette county, Michigan, USA	Beloit member, Black River formation		5b		USA	Laurentia	Actinoceras
Two miles south of Crow distillery, 7 miles south of Frankfort, Kentucky, USA	Perryville member, Trenton formation		5c		USA	Laurentia	Spyroceras
two miles west of Hartsville, Tennessee, USA	Catheys limestone		5c		USA	Laurentia	Deiroceras
Tyendenaga township, Canada	Black River formation		5b		Canada	Laurentia	Ormoceras
Tyndall quarries, east of Winnipeg, Manitoba, Canada	Selkirk facies, Dog Head Member, Red River Formation		5c		Canada	Laurentia	Winstonoceras
Tyndall, southeast of Selkirk, Manitoba, Canada	Selkirk member, Red River formation		5d		Canada	Laurentia	Cameroceras
Tyndall, southeast of Selkirk, Manitoba, Canada	Selkirk member, Red River formation		5d		Canada	Laurentia	Diestoceras
Tyndall, southeast of Selkirk, Manitoba, Canada	Selkirk member?, Red River formation		5d		Canada	Laurentia	Ormoceras
Tyndall, southeast of Selkirk, Manitoba, Canada	Selkirk member, Red River formation		5d		Canada	Laurentia	Selkirkoceras
Tyndall, southeast of Selkirk, Manitoba, Canada	Selkirk member, Red River formation		5d		Canada	Laurentia	Wilsonoceras
unknown locality (Boothia Felix or Prince William Land), Arctic Canada	Black River Limestone		5b		Canada	Laurentia	Actinoceras
Vasalemma quarry	D III gamma, Vasalemma Formation, Keila Regional Stage		5c		Estonia	Baltica	Ormoceras
Vasalemma quarry	D III gamma, Vasalemma Formation, Keila Regional Stage		5c		Estonia	Baltica	Dawsonoceras
Vasalemma quarry	D III gamma, Vasalemma Formation, Keila Regional Stage		5c		Estonia	Baltica	Orthoceras
Vasalemma quarry	D III gamma, Vasalemma Formation, Keila Regional Stage		5c		Estonia	Baltica	Schroederoceras
Vasalemma quarry	D III gamma, Vasalemma Formation, Keila Regional Stage		5c		Estonia	Baltica	Michelinoceras
Vasalemma quarry	D III gamma, Vasalemma Formation, Keila Regional Stage		5c		Estonia	Baltica	Arvoceras
Vasalemma quarry	D III gamma, Vasalemma Formation, Keila Regional Stage		5c		Estonia	Baltica	Diestoceras
Vasalemma quarry	D III gamma, Vasalemma Formation, Keila Regional Stage		5c		Estonia	Baltica	Trocholites
Vasalemma quarry	D III gamma, Vasalemma Formation, Keila Regional Stage		5c		Estonia	Baltica	Geisonoceras
Vasalemma, Estonia	Vasalemma formation, Keila regional stage		5c		Estonia	Baltica	Striatocycloceras
Vauréal, Anticosti Island, Quebec, Canada	Ellis Bay formation, English Head formation		6c		Canada	Laurentia	Schuchertoceras
Versailles, Indiana, USA	Saluda beds		6b		USA	Laurentia	Diestoceras
Versailles, Indiana, USA	Hitz layer, Saluda beds		6b		USA	Laurentia	Gorbyoceras
Versailles, Indiana, USA	Saluda beds		6b		USA	Laurentia	Oonoceras
Versailles, Ripley County, Indiana	Saluda formation, top		6b		USA	Laurentia	Gorbyoceras
vicinity of Dayton, Ohio, USA	Whitewater member, Richmond formation		6a		USA	Laurentia	Diestoceras
vicinity of Oxford, Ohio, USA	cephalopod zone, base of lower Whitewater		6a		USA	Laurentia	Gorbyoceras
Watertown, Jefferson County, New York, USA	Birdseye limestone, Lowville member, Black River formation		5b		USA	Laurentia	Murrayoceras
Watertown, Jefferson County, New York, USA	Black River Limestone		5b		USA	Laurentia	Gonioceras
Watertown, Jefferson County, New York, USA	upper part of Black River formation		5b		USA	Laurentia	Centrocyrtoceras
Watertown, Jefferson County, New York, USA	Black River Limestone		5b		USA	Laurentia	Plectoceras
Watertown, Jefferson County, New York, USA	Watertown limestone, Black River formation		5b		USA	Laurentia	Actinoceras
Watertown, Jefferson County, New York, USA	Watertown limestone, Black River formation		5b		USA	Laurentia	Armenoceras
west Marble Creek, Jessamine County, Kentucky, USA	Tyrone limestone, upper half, Rockland age		5c		USA	Laurentia	Pojetoceras
west of Little Monty Bay, southeast of Chazy, New York, USA	reefy beds of Valcour limestone, Late Chazyan		5a		USA	Laurentia	Proteoceras
Williamsport, Tennessee, USA	Catheys formation		5c		USA	Laurentia	Billingsites
Williamsport, Tennessee, USA	Catheys formation		5c		USA	Laurentia	Probillingsites
Wisconsin or Minnesota, USA	Platteville member, Black River formation		5b		USA	Laurentia	Actinomorpha
Wisconsin, USA	Black River formation		5b		USA	Laurentia	Actinoceras
Wolfe Island, near Kingston, Ontario, Canada	Black River formation		5b		Canada	Laurentia	Ormoceras
Wolfe Island, near Kingston, Ontario, Canada	Black River Limestone		5b		Canada	Laurentia	Barrandeoceras
Woodbury, Cannon county, Tennessee, USA	Ridley member or Lebanon member, Stones River division, Chazyan		5b		USA	Laurentia	Centrocyrtoceras
Zhejiang, Jiangshan	Changwu Fm		6b		China	Yangtze Block	Tanshiceras
Zhejiang, Jiangshan	Changwu Fm		6b		China	Yangtze Block	Actinoceras
Zhejiang, Jiangshan	Changwu Fm		6b		China	Yangtze Block	Tanshiceras
Zhejiang, Jiangshan	Changwu Fm		6b		China	Yangtze Block	Richardsonoceras
